# Supplementary material for: Defining type 2 diabetes polygenic risk scores through colocalization and network-based clustering of metabolic trait genetic associations
Source: Genome Med. 2024 Jan 10;16:10. doi: 10.1186/s13073-023-01255-7 (PMC10777532; doi:10.1186/s13073-023-01255-7)
Supplement: Supplementary file 1 — Additional file 1: Table S1. Cohort descriptives and measurements. Table S2. List of GWAS summary statistics used and features of the studies. Table S3. Results of Hyprcoloc colocalization. Table S4. Results of SuSiE colocalization. Table S5. SNP correlation matrix used to construct network. Table S6. Variant-trait z-scores for clusters. Table S7. SNPs used to construct PGIs. Table S8. Associations between PGIs and metabolic outcomes. Table S9. Associations between PGIs and metabolic outcomes controlling for medication usage. Table S10. Associations of individuals in top and bottom deciles to metabolic outcomes. Table S11. Results of Mendelian randomization between BMI/VAT and clusters. Table S12. Results of Steiger z test. Table S13. Associations of PGIs in GENR pediatric cohort. Table S14. Associations of PGIs and clinical outcomes. Table S15. Associations of PGIs and clinical outcomes adjusting for medication. Table S16. Associations between PGIs and metabolic outcomes for clusters with fewer than 4 variants. Table S17. Associations between PGIs and metabolic outcomes for Kim et al. clusters. [file 13073_2023_1255_MOESM1_ESM.xls]

## Sheet: Glossary
Table S1	Cohort descriptives and measurements
Table S2	List of GWAS summary statistics used and features of the studies
Table S3	Results of Hyprcoloc colocalization
Table S4	Results of SuSiE colocalization
Table S5	SNP correlation matrix used to construct network
Table S6	Variant-trait z-scores for clusters
Table S7	SNPs used to construct PGIs
Table S8	Associations between PGIs and metabolic outcomes
Table S9	Associations between PGIs and metabolic outcomes controlling for medication usage
Table S10	Associations of individuals in top and bottom deciles to metabolic outcomes
Table S11	Results of Mendelian randomisation between BMI/VAT and clusters
Table S12	Results of Steiger z test
Table S13	Associations of PGIs in GENR pediatric cohort
Table S14	Associations of PGIs and clinical outcomes
Table S15	Associations of PGIs and clinical outcomes adjusting for medication
Table S16	Associations between PGIs and metabolic outcomes for clusters with fewer than 4 variants
Table S17	Associations between PGIs and metabolic outcomes for Kim et al clusters

## Sheet: 1. Cohorts & measures
	Units	UKBB	UKBB n measures available	RS	RS n measures available	DIAGENE	DIAGENE n measures available	GenR	GenR n measures available
N		17741	17741	2241	2241	1760	1760	3866	3866
Sex (% female)		0.6227	17741	0.5194	2241	0.4585	1760	0.5063	3866
Age (mean)	Years	60.29(6.8)	17741	71.56 (7.8)	2241	65.63(10.5)	1760	9.8	3866
BMI (mean)	kg/m2	31.72(5.8)	17584	29.01 (4.5)	2060	30.47(5.4)	1637	0.09 (0.98)	3866
HbA1c (mean)	mmol/mol	50.54(13)	16845	NA	0	53.43 (11.7)	1672	NA	NA
Triglycerides (mean)	mmol/L	2.19 (1.2)	16887	1.788 (0.99)	2240	1.725 (1.1)	1670	NA	NA
HDL (mean)	mmol/L	1.189 (0.3)	15487	1.274 (0.4)	2215	1.173 (0.3)	1668	NA	NA
ALT (mean)	U/L	3.266(0.5)	16906	3.102 (0.5)	2228	NA	0	NA	NA
GGT (mean)	U/L	3.682(0.7)	16900	NA	0	NA	0	NA	NA
HOMA-IR (mean)		NA	0	0.7237 (0.6)	2241	NA	0	NA	NA
Average fat percent	%	NA	0	NA	0	NA	0	29.34% (0.07)	3812

## Sheet: 2.GWAS traits
trait	year	author	sex	pmid	population	sample_size	build	subcategory	Imp panel
alanine aminotransferase	2021	Pazoki R	Males & Females	33972514	European	437438	HG19/GRCh37	Liver	UK10 & 1000G
Gamma-Glutamyl Transferase	2021	Pazoki R	Males & Females	33972514	European	437194	HG19/GRCh37	Liver	UK10 & 1000G
HDL cholesterol	2020	Richardson,†Tom	Males & Females	32203549	European	403943	HG19/GRCh37	Lipid	UK10 & HRC
triglycerides	2020	Richardson,†Tom	Males & Females	32203549	European	441016	HG19/GRCh37	Lipid	UK10 & HRC
LDL cholesterol	2020	Richardson,†Tom	Males & Females	32203549	European	403943	HG19/GRCh37	Lipid	UK10 & HRC
Visceral Adipose Tissue	2019	Karlsson	Males & Females	31501611	European	325152	HG19/GRCh37	Anthropometric	UK10 & 1000G
Arm fat ratio	2019	Rask-Andersen	sex stratifed	30664634	European	454826	HG19/GRCh37	Anthropometric	UK10 & 1000G
Leg_fat_ratio	2019	Rask-Andersen	sex stratifed	30664634	European	454854	HG19/GRCh37	Anthropometric	UK10 & 1000G
Trunk_fat_ratio	2019	Rask-Andersen	sex stratifed	30664634	European	454613	HG19/GRCh37	Anthropometric	UK10 & 1000G
body_mass_index	2019	S.Pulit	Males & Females	30239722	European	806834	HG19/GRCh37	Anthropometric	HRC & HapMap II
Waisttohip_ratio	2019	S.Pulit	Males & Females	30239722	European	694649	HG19/GRCh37	Anthropometric	HRC & HapMap II
Proinsulin_levels	2011	Strawbridge†RJ	Males & Females	21873549	European	10701	HG19/GRCh37	Glycemic	1000G
HOMAIR	2010	Dupuis†J	Males & Females	20081858	European	37037	HG19/GRCh37	Glycemic	HapMap
Insulin_Sensitivity_Index	2016	Walford†GA	Males & Females	27416945	European	16753	HG19/GRCh37	Glycemic	1000G
Leptin_adjBMI	2016	Kilpelainen	Males & Females	26833098	European	32161	HG19/GRCh37	Glycemic	HapMap Phase II
Adiponectin	2012	Dastani	Males & Females	22479202	Mixed	39883	HG19/GRCh37	Protein	HapMap Phase II
HbA1C	2021	Ji Chen	Males & Females	34059833	European	191080	HG19/GRCh37	Glycemic	1000GPIv3
Fasting_glucose	2021	Ji Chen	Males & Females	34059833	European	207685	HG19/GRCh37	Glycemic	1000GPIv3
Fasting_insulin	2021	Ji Chen	Males & Females	34059833	European	207685	HG19/GRCh37	Glycemic	1000GPIv3
2hrGlutest	2021	Ji Chen	Males & Females	34059833	European	59500	HG19/GRCh37	Glycemic	1000GPIv3

## Sheet: 3.Hyprcoloc results
SNP	Chr	Pos	Beta	EA	NEA	EAF	SE	Pvalue	rsid	trait 1	effect_allele	other_allele	eaf	beta	se	p	trait 2	snp_trait	posterior_prob	region	gene
10:89603424	10	89603424	0.044	A	G	0.15	0.0091	1.3e-06	rs10887759:G:A	T2D	A	G	0.1595	0.0173	0.0024	1.06e-12	WHR	10:89603424:WHR	0.7579	10:89269340-90269340	PTEN
19:33900257	19	33900257	0.032	C	G	0.33	0.0068	3.6e-06	rs8103728	T2D	C	G	0.330048	0.01799	0.00372002	1.33e-06	LFR_males	19:33900257:LFR_males	0.8107	19:33390838-34390838	PEPD
19:33900257	19	33900257	0.032	C	G	0.33	0.0068	3.6e-06	rs8103728	T2D	C	G	0.330048	-0.02005	0.0037109	6.57e-08	TFR_males	19:33900257:TFR_males	0.8107	19:33390838-34390838	PEPD
19:33900257	19	33900257	0.032	C	G	0.33	0.0068	3.6e-06	rs8103728	T2D	C	G	0.330318	-0.0152437	0.00264275	8.02e-09	VAT	19:33900257:VAT	0.8107	19:33390838-34390838	PEPD
19:33900257	19	33900257	0.032	C	G	0.33	0.0068	3.6e-06	NA	T2D	C	G	0.338	0.0128	0.0021	1.81e-10	Fasting_insulin	19:33900257:Fasting_insulin	0.8107	19:33390838-34390838	PEPD
19:33900257	19	33900257	0.032	C	G	0.33	0.0068	3.6e-06	rs8103728	T2D	G	C	0.340696	0.0556827	0.00759109	2.21e-13	Adiponectin	19:33900257:Adiponectin	0.8107	19:33390838-34390838	PEPD
19:33900257	19	33900257	0.032	C	G	0.33	0.0068	3.6e-06	rs8103728	T2D	C	G	0.330048	-0.02893	0.00343668	3.85e-17	TFR_females	19:33900257:TFR_females	0.8107	19:33390838-34390838	PEPD
19:33900257	19	33900257	0.032	C	G	0.33	0.0068	3.6e-06	rs8103728	T2D	G	C	0.669889	-0.0191473	0.00211489	1.4e-19	triglycerides	19:33900257:triglycerides	0.8107	19:33390838-34390838	PEPD
19:33900257	19	33900257	0.032	C	G	0.33	0.0068	3.6e-06	rs8103728	T2D	C	G	0.330048	0.03129	0.00344111	9.74e-20	LFR_females	19:33900257:LFR_females	0.8107	19:33390838-34390838	PEPD
19:33900257	19	33900257	0.032	C	G	0.33	0.0068	3.6e-06	NA	T2D	C	G	0.329973	0.00388974	0.000413853	1.2e-20	ALT	19:33900257:ALT	0.8107	19:33390838-34390838	PEPD
19:33900257	19	33900257	0.032	C	G	0.33	0.0068	3.6e-06	rs8103728	T2D	G	C	0.669682	0.0225517	0.00202918	1.1e-28	HDL_cholesterol	19:33900257:HDL_cholesterol	0.8107	19:33390838-34390838	PEPD
8:30854033	8	30854033	0.039	A	G	0.3	0.0069	1.4e-08	rs2725371	T2D	G	A	0.696051	-0.00993003	0.00215729	4.2e-06	triglycerides	8:30854033:triglycerides	0.7682	8:30363938-31363938	PURG
8:30854033	8	30854033	0.039	A	G	0.3	0.0069	1.4e-08	rs2725371:A:G	T2D	A	G	0.2999	0.0101	0.0022	2.76e-06	WHR	8:30854033:WHR	0.7682	8:30363938-31363938	PURG
8:30854033	8	30854033	0.039	A	G	0.3	0.0069	1.4e-08	rs2725371	T2D	G	A	0.696087	0.0103915	0.00207012	5.2e-07	HDL_cholesterol	8:30854033:HDL_cholesterol	0.7682	8:30363938-31363938	PURG
8:30854033	8	30854033	0.039	A	G	0.3	0.0069	1.4e-08	rs2725371:A:G	T2D	A	G	0.3	0.0156	0.0021	7.58e-14	BMI	8:30854033:BMI	0.7682	8:30363938-31363938	PURG
8:30854033	8	30854033	0.039	A	G	0.3	0.0069	1.4e-08	rs2725371	T2D	G	A	0.283324	-0.0217787	0.00284086	1.77e-14	VAT	8:30854033:VAT	0.7682	8:30363938-31363938	PURG
19:7223785	19	7223785	0.033	T	C	0.43	0.0064	4.2e-07		T2D	T	C	0.427532	0.0191826	0.00200596	1.1e-21	triglycerides	19:7223785:triglycerides	0.611	19:6740848-7740849	INSR
15:53747228	15	53747228	-0.24	C	G	0.99	0.043	2.1e-08	NA	T2D	C	G	0.993669	0.0192936	0.00349429	2.8e-08	GGT	15:53747228:GGT	0.6211	15:53247228-54247228	WDR72
2:227100490	2	227100490	-0.094	A	G	0.36	0.0066	2.3e-45	rs2943648	T2D	G	A	0.350267	-0.0334961	0.00748047	7.54e-06	Adiponectin	2:227100490:Adiponectin	0.6299	2:226601411-227601411	IRS1
2:227100490	2	227100490	-0.094	A	G	0.36	0.0066	2.3e-45	NA	T2D	A	G	0.377	-0.0052	0.0013	4.05e-06	HbA1c	2:227100490:HbA1c	0.6299	2:226601411-227601411	IRS1
2:227100490	2	227100490	-0.094	A	G	0.36	0.0066	2.3e-45	NA	T2D	A	G	0.377	-0.0357	0.0078	1.36e-07	2hGlu	2:227100490:2h_Glu	0.6299	2:226601411-227601411	IRS1
2:227100490	2	227100490	-0.094	A	G	0.36	0.0066	2.3e-45	rs2943648	T2D	A	G	0.353037	0.02332	0.00363636	1.43e-10	TFR_males	2:227100490:TFR_males	0.6299	2:226601411-227601411	IRS1
2:227100490	2	227100490	-0.094	A	G	0.36	0.0066	2.3e-45	NA	T2D	A	G	0.377	-0.0252	0.0019	6.08e-38	Fasting_insulin	2:227100490:Fasting_insulin	0.6299	2:226601411-227601411	IRS1
2:227100490	2	227100490	-0.094	A	G	0.36	0.0066	2.3e-45	NA	T2D	A	G	0.352909	-0.00518923	0.00040538	2.9e-38	ALT	2:227100490:ALT	0.6299	2:226601411-227601411	IRS1
2:227100490	2	227100490	-0.094	A	G	0.36	0.0066	2.3e-45	rs2943648	T2D	G	A	0.646974	0.0401409	0.00207081	1e-83	triglycerides	2:227100490:triglycerides	0.6299	2:226601411-227601411	IRS1
2:227100490	2	227100490	-0.094	A	G	0.36	0.0066	2.3e-45	rs2943648	T2D	G	A	0.647036	-0.0433227	0.00198768	2.6e-105	HDL_cholesterol	2:227100490:HDL_cholesterol	0.6299	2:226601411-227601411	IRS1
7:28196413	7	28196413	-0.092	A	G	0.49	0.0063	6.7e-48	rs849135	T2D	A	G	0.500822	0.00861322	0.00190522	6.2e-06	HDL_cholesterol	7:28196413:HDL_cholesterol	0.6662	7:27698677-28698677	JAZF1
7:28196413	7	28196413	-0.092	A	G	0.49	0.0063	6.7e-48	rs849135	T2D	A	G	0.501135	-0.00988037	0.00198505	6.4e-07	triglycerides	7:28196413:triglycerides	0.6662	7:27698677-28698677	JAZF1
7:28196413	7	28196413	-0.092	A	G	0.49	0.0063	6.7e-48	NA	T2D	A	G	0.478	-0.0082	0.0016	2.34e-07	Fasting_glucose	7:28196413:Fasting_glucose	0.6662	7:27698677-28698677	JAZF1
7:28196413	7	28196413	-0.092	A	G	0.49	0.0063	6.7e-48	rs849135:G:A	T2D	A	G	0.4845	0.0106	0.0016	4.74e-11	BMI	7:28196413:BMI	0.6662	7:27698677-28698677	JAZF1
7:28196413	7	28196413	-0.092	A	G	0.49	0.0063	6.7e-48	rs849135	T2D	G	A	0.499087	-0.02567	0.00321921	1.54e-15	AFR_females	7:28196413:AFR_females	0.6662	7:27698677-28698677	JAZF1
7:28196413	7	28196413	-0.092	A	G	0.49	0.0063	6.7e-48	rs849135:G:A	T2D	A	G	0.4848	-0.0177	0.0017	2.32e-25	WHR	7:28196413:WHR	0.6662	7:27698677-28698677	JAZF1
2:161135544	2	161135544	0.048	T	C	0.71	0.007	1.6e-11	rs3772071:C:T	T2D	T	C	0.6988	0.0099	0.002	4.22e-07	WHR	2:161135544:WHR	0.6785	2:160635544-161635544	RBMS1
22:30475154	22	30475154	-0.081	A	G	0.086	0.011	2e-12	NA	T2D	A	G	0.059	-0.0163	0.0031	1.57e-07	Fasting_glucose	22:30475154:Fasting_glucose	0.6928	22:30109554-31109554	MTMR3/ASCC2
19:7223785	19	7223785	0.033	T	C	0.43	0.0064	4.2e-07		T2D	T	C	0.427478	-0.0137153	0.00192514	1e-12	HDL_cholesterol	19:7223785:HDL_cholesterol	0.704	19:6740848-7740848	INSR
6:160774441	6	160774441	-0.038	C	G	0.48	0.0063	2.1e-09	rs486359	T2D	C	G	0.473974	-0.01459	0.00324006	6.72e-06	LFR_females	6:160774441:LFR_females	0.7077	6:160270312-161270312	SLC22A3
6:160774441	6	160774441	-0.038	C	G	0.48	0.0063	2.1e-09	NA	T2D	G	C	0.52617	0.00196143	0.000390344	3.2e-07	ALT	6:160774441:ALT	0.7077	6:160270312-161270312	SLC22A3
6:160774441	6	160774441	-0.038	C	G	0.48	0.0063	2.1e-09	rs486359:G:C	T2D	C	G	0.4933	0.0109	0.0016	3.56e-11	BMI	6:160774441:BMI	0.7077	6:160270312-161270312	SLC22A3
6:160774441	6	160774441	-0.038	C	G	0.48	0.0063	2.1e-09	rs486359:G:C	T2D	C	G	0.4917	-0.0176	0.0017	1.27e-24	WHR	6:160774441:WHR	0.7077	6:160270312-161270312	SLC22A3
15:77711719	15	77711719	0.079	A	G	0.71	0.007	7.8e-29	NA	T2D	A	G	0.323	0.013	0.0019	1.73e-09	Fasting_glucose	15:77711719:Fasting_glucose	0.7163	15:77318128-78318128	HMG20A
3:170724883	3	170724883	0.065	T	C	0.71	0.007	3.2e-20	rs8192675	T2D	C	T	0.288924	0.0148653	0.00272871	5.1e-08	VAT	3:170724883:VAT	0.7169	3:170233076-171233076	SLC2A2
3:170724883	3	170724883	0.065	T	C	0.71	0.007	3.2e-20	NA	T2D	T	C	0.29	0.0107	0.0014	8.81e-16	HbA1c	3:170724883:HbA1c	0.7169	3:170233076-171233076	SLC2A2
3:170724883	3	170724883	0.065	T	C	0.71	0.007	3.2e-20	rs8192675:T:C	T2D	T	C	0.7113	-0.0155	0.0018	1.74e-18	BMI	3:170724883:BMI	0.7169	3:170233076-171233076	SLC2A2
3:170724883	3	170724883	0.065	T	C	0.71	0.007	3.2e-20	NA	T2D	T	C	0.29	0.0195	0.0018	6.65e-27	Fasting_glucose	3:170724883:Fasting_glucose	0.7169	3:170233076-171233076	SLC2A2
6:20679709	6	20679709	-0.14	A	G	0.73	0.007	3e-87	NA	T2D	A	G	0.274	-0.0387	0.0084	8.81e-06	2hGlu	6:20679709:2h_Glu	0.7178	6:20179709-21179709	CDKAL1
6:20679709	6	20679709	-0.14	A	G	0.73	0.007	3e-87	NA	T2D	A	G	0.274	-0.0099	0.0014	2.35e-13	HbA1c	6:20679709:HbA1c	0.7178	6:20179709-21179709	CDKAL1
6:20679709	6	20679709	-0.14	A	G	0.73	0.007	3e-87	NA	T2D	A	G	0.274	-0.0172	0.0018	3.29e-19	Fasting_glucose	6:20679709:Fasting_glucose	0.7178	6:20179709-21179709	CDKAL1
4:157683685	4	157683685	-0.038	T	C	0.32	0.007	6.9e-08	NA	T2D	T	C	0.346	-0.0123	0.002	6.92e-08	Fasting_insulin	4:157683685:Fasting_insulin	0.7187	4:157152753-158152753	PDGFC
4:157683685	4	157683685	-0.038	T	C	0.32	0.007	6.9e-08	rs1425486	T2D	T	C	0.319139	0.0116995	0.00204334	1e-08	HDL_cholesterol	4:157683685:HDL_cholesterol	0.7187	4:157152753-158152753	PDGFC
4:157683685	4	157683685	-0.038	T	C	0.32	0.007	6.9e-08	rs1425486	T2D	T	C	0.318991	-0.0134973	0.00212995	2.3e-10	triglycerides	4:157683685:triglycerides	0.7187	4:157152753-158152753	PDGFC
4:157683685	4	157683685	-0.038	T	C	0.32	0.007	6.9e-08	rs1425486:C:T	T2D	T	C	0.3506	-0.0119	0.0018	2.91e-11	WHR	4:157683685:WHR	0.7187	4:157152753-158152753	PDGFC
8:10787612	8	10787612	0.045	T	C	0.45	0.0065	3.5e-12	rs4240673	T2D	T	C	0.451499	0.02526	0.00325222	8.09e-15	AFR_females	8:10787612:AFR_females	0.7237	8:10308687-11308687	XKR6
8:10787612	8	10787612	0.045	T	C	0.45	0.0065	3.5e-12	rs4240673:T:C	T2D	T	C	0.4545	0.0175	0.0016	1.58e-26	BMI	8:10787612:BMI	0.7237	8:10308687-11308687	XKR6
8:129568078	8	129568078	-0.043	T	C	0.73	0.0071	1.9e-09	NA	T2D	C	T	0.268045	-0.00231935	0.000440659	2.6e-07	ALT	8:129568078:ALT	0.7239	8:129068078-130068078	PVT1
18:56883319	18	56883319	-0.043	G	T	0.18	0.0084	2e-07		T2D	G	T	0.1651	-0.0198	0.0021	1.31e-20	BMI	18:56883319:BMI	0.725148	18:56376228-57376228	GRP
5:158003020	5	158003020	-0.036	A	G	0.77	0.0075	1.7e-06	rs2963468	T2D	G	A	0.238285	-0.0157959	0.00302579	1.79e-07	VAT	5:158003020:VAT	0.7269	5:157428196-158428196	EBF1
5:158003020	5	158003020	-0.036	A	G	0.77	0.0075	1.7e-06	NA	T2D	A	G	0.765081	-0.0025655	0.000461392	3.5e-08	ALT	5:158003020:ALT	0.7269	5:157428196-158428196	EBF1
5:158003020	5	158003020	-0.036	A	G	0.77	0.0075	1.7e-06	rs2963468	T2D	G	A	0.235297	-0.0196653	0.00226256	3.6e-18	HDL_cholesterol	5:158003020:HDL_cholesterol	0.7269	5:157428196-158428196	EBF1
5:158003020	5	158003020	-0.036	A	G	0.77	0.0075	1.7e-06	rs2963468	T2D	G	A	0.235314	0.0219212	0.00235787	1.4e-20	triglycerides	5:158003020:triglycerides	0.7269	5:157428196-158428196	EBF1
12:71522953	12	71522953	-0.049	C	G	0.43	0.0064	3.2e-14	rs1796330:G:C	T2D	C	G	0.4452	-0.0083	0.0018	4.65e-06	WHR	12:71522953:WHR	0.7303	12:71022953-72022953	TSPAN8/LGR5
5:67714246	5	67714246	-0.035	A	G	0.59	0.0065	1e-07	NA	T2D	A	G	0.38	-0.0116	0.002	9.03e-08	Fasting_insulin	5:67714246:Fasting_insulin	0.7305	5:67214246-68214246	PIK3R1
5:67714246	5	67714246	-0.035	A	G	0.59	0.0065	1e-07	rs4976033	T2D	G	A	0.401824	-0.0120051	0.00196925	1.1e-09	HDL_cholesterol	5:67714246:HDL_cholesterol	0.7305	5:67214246-68214246	PIK3R1
5:67714246	5	67714246	-0.035	A	G	0.59	0.0065	1e-07	NA	T2D	A	G	0.598135	-0.00338165	0.000530773	1.1e-10	GGT	5:67714246:GGT	0.7305	5:67214246-68214246	PIK3R1
5:67714246	5	67714246	-0.035	A	G	0.59	0.0065	1e-07	NA	T2D	A	G	0.598154	-0.00275662	0.00040137	1.8e-12	ALT	5:67714246:ALT	0.7305	5:67214246-68214246	PIK3R1
5:67714246	5	67714246	-0.035	A	G	0.59	0.0065	1e-07	rs4976033	T2D	G	A	0.402122	0.0177909	0.00205178	4.3e-18	triglycerides	5:67714246:triglycerides	0.7305	5:67214246-68214246	PIK3R1
16:69666683	16	69666683	-0.042	A	G	0.42	0.0064	1.2e-10	rs244415:G:A	T2D	A	G	0.4115	-0.009	0.0018	9.1e-07	WHR	16:69666683:WHR	0.7375	16:69151866-70151866	NFAT5
16:69666683	16	69666683	-0.042	A	G	0.42	0.0064	1.2e-10	NA	T2D	G	A	0.589956	0.00245233	0.000524546	7.4e-07	GGT	16:69666683:GGT	0.7375	16:69151866-70151866	NFAT5
16:69666683	16	69666683	-0.042	A	G	0.42	0.0064	1.2e-10	rs244415	T2D	A	G	0.409834	-0.0188673	0.00202564	1.2e-20	triglycerides	16:69666683:triglycerides	0.7375	16:69151866-70151866	NFAT5
16:69666683	16	69666683	-0.042	A	G	0.42	0.0064	1.2e-10	rs244415	T2D	A	G	0.409673	-0.024056	0.00252212	1.46e-21	VAT	16:69666683:VAT	0.7375	16:69151866-70151866	NFAT5
16:69666683	16	69666683	-0.042	A	G	0.42	0.0064	1.2e-10	rs244415:G:A	T2D	A	G	0.4131	-0.0202	0.0017	7.82e-32	BMI	16:69666683:BMI	0.7375	16:69151866-70151866	NFAT5
5:76427311	5	76427311	-0.059	A	G	0.7	0.0069	1.7e-17	NA	T2D	A	G	0.317	-0.0078	0.0014	3.02e-07	HbA1c	5:76427311:HbA1c	0.7405	5:75924949-76924949	ZBED3
5:76427311	5	76427311	-0.059	A	G	0.7	0.0069	1.7e-17	NA	T2D	A	G	0.317	-0.013	0.0019	2.36e-09	Fasting_glucose	5:76427311:Fasting_glucose	0.7405	5:75924949-76924949	ZBED3
5:76427311	5	76427311	-0.059	A	G	0.7	0.0069	1.7e-17	rs6878122:G:A	T2D	A	G	0.6978	-0.013	0.0019	5.3e-12	WHR	5:76427311:WHR	0.7405	5:75924949-76924949	ZBED3
15:53091553	15	53091553	0.056	T	C	0.13	0.0096	4.7e-09	rs2456530:C:T	T2D	T	C	0.1376	0.0117	0.0026	6.91e-06	WHR	15:53091553:WHR	0.7413	15:52591553-53591553	ONECUT1
15:53091553	15	53091553	0.056	T	C	0.13	0.0096	4.7e-09	rs2456530	T2D	T	C	0.132655	0.0167084	0.00368141	5.66e-06	VAT	15:53091553:VAT	0.7413	15:52591553-53591553	ONECUT1
17:47060322	17	47060322	-0.055	A	C	0.32	0.0069	3.8e-15	NA	T2D	A	C	0.306	-0.0067	0.0015	8.78e-07	HbA1c	17:47060322:HbA1c	0.747	17:46560322-47560322	TTLL6
19:47569003	19	47569003	0.046	A	G	0.67	0.0068	1.2e-11	rs3810291	T2D	G	A	0.324909	-0.01725	0.00371287	3.39e-06	AFR_males	19:47569003:AFR_males	0.7477	19:47069003-48069003	ZC3H4
19:47569003	19	47569003	0.046	A	G	0.67	0.0068	1.2e-11	rs3810291	T2D	A	G	0.674842	0.0110053	0.00211701	2e-07	triglycerides	19:47569003:triglycerides	0.7477	19:47069003-48069003	ZC3H4
19:47569003	19	47569003	0.046	A	G	0.67	0.0068	1.2e-11	NA	T2D	G	A	0.324646	0.00322316	0.000548859	2.8e-09	GGT	19:47569003:GGT	0.7477	19:47069003-48069003	ZC3H4
19:47569003	19	47569003	0.046	A	G	0.67	0.0068	1.2e-11	rs3810291	T2D	A	G	0.674734	-0.0153111	0.00203255	5e-14	HDL_cholesterol	19:47569003:HDL_cholesterol	0.7477	19:47069003-48069003	ZC3H4
19:47569003	19	47569003	0.046	A	G	0.67	0.0068	1.2e-11	rs3810291	T2D	G	A	0.324909	-0.02807	0.0034501	4.12e-16	AFR_females	19:47569003:AFR_females	0.7477	19:47069003-48069003	ZC3H4
19:47569003	19	47569003	0.046	A	G	0.67	0.0068	1.2e-11	rs3810291	T2D	G	A	0.325266	-0.0215695	0.00264656	3.64e-16	VAT	19:47569003:VAT	0.7477	19:47069003-48069003	ZC3H4
19:47569003	19	47569003	0.046	A	G	0.67	0.0068	1.2e-11	rs3810291:G:A	T2D	A	G	0.6503	0.0262	0.0017	2.36e-51	BMI	19:47569003:BMI	0.7477	19:47069003-48069003	ZC3H4
6:164133001	6	164133001	-0.056	T	C	0.13	0.0096	5e-09	rs4709746	T2D	T	C	0.133941	0.02151	0.00478319	6.9e-06	TFR_females	6:164133001:TFR_females	0.7499	6:163633001-164633001	QKI
6:164133001	6	164133001	-0.056	T	C	0.13	0.0096	5e-09	rs4709746:C:T	T2D	T	C	0.1313	-0.0141	0.0029	1.51e-06	WHR	6:164133001:WHR	0.7499	6:163633001-164633001	QKI
6:164133001	6	164133001	-0.056	T	C	0.13	0.0096	5e-09	NA	T2D	C	T	0.86592	0.00339152	0.000759822	4.2e-07	GGT	6:164133001:GGT	0.7499	6:163633001-164633001	QKI
6:164133001	6	164133001	-0.056	T	C	0.13	0.0096	5e-09	NA	T2D	T	C	0.121	-0.0177	0.0033	2.97e-08	Fasting_insulin	6:164133001:Fasting_insulin	0.7499	6:163633001-164633001	QKI
6:164133001	6	164133001	-0.056	T	C	0.13	0.0096	5e-09	rs4709746	T2D	T	C	0.134013	-0.0191192	0.00293248	7e-11	triglycerides	6:164133001:triglycerides	0.7499	6:163633001-164633001	QKI
5:78436189	5	78436189	-0.046	A	G	0.35	0.0066	6.7e-12	rs1915705	T2D	A	G	0.349392	-0.0144787	0.00208047	3.4e-12	triglycerides	5:78436189:triglycerides	0.7609	5:77930607-78930607	DMGDH
7:150540196	7	150540196	0.04	T	C	0.33	0.0067	2.5e-09	rs7794796	T2D	T	C	0.332201	0.02419	0.00376205	1.28e-10	AFR_males	7:150540196:AFR_males	0.764	7:150037635-151037635	AOC1
7:150540196	7	150540196	0.04	T	C	0.33	0.0067	2.5e-09	rs7794796	T2D	T	C	0.332335	-0.016879	0.00203772	1.2e-16	HDL_cholesterol	7:150540196:HDL_cholesterol	0.764	7:150037635-151037635	AOC1
19:7223785	19	7223785	0.033	T	C	0.43	0.0064	4.2e-07		T2D	T	C	0.427532	0.0191826	0.00200596	1.1e-21	ALT	19:7223785:ALT	0.778	19:6740848-7740850	INSR
17:40696915	17	40696915	0.05	T	C	0.28	0.0071	3.5e-12	rs684214:C:T	T2D	T	C	0.2786	0.0118	0.0021	2.79e-08	BMI	17:40696915:BMI	0.7802	17:40231411-41231411	MLX
17:40696915	17	40696915	0.05	T	C	0.28	0.0071	3.5e-12	NA	T2D	C	T	0.719061	-0.00315123	0.000574092	2.1e-08	GGT	17:40696915:GGT	0.7802	17:40231411-41231411	MLX
17:40696915	17	40696915	0.05	T	C	0.28	0.0071	3.5e-12	rs684214	T2D	T	C	0.280744	0.0179157	0.00275873	8.35e-11	VAT	17:40696915:VAT	0.7802	17:40231411-41231411	MLX
17:40696915	17	40696915	0.05	T	C	0.28	0.0071	3.5e-12	rs684214	T2D	T	C	0.280588	0.016497	0.00221679	9.9e-14	triglycerides	17:40696915:triglycerides	0.7802	17:40231411-41231411	MLX
14:33292743	14	33292743	0.034	A	C	0.45	0.0064	1.4e-07	rs2239647	T2D	A	C	0.448883	0.01997	0.00324663	7.71e-10	AFR_females	14:33292743:AFR_females	0.7827	14:32802882-33802882	AKAP6
14:33292743	14	33292743	0.034	A	C	0.45	0.0064	1.4e-07	rs2239647	T2D	A	C	0.449008	0.0174399	0.00249278	2.63e-12	VAT	14:33292743:VAT	0.7827	14:32802882-33802882	AKAP6
14:33292743	14	33292743	0.034	A	C	0.45	0.0064	1.4e-07	rs2239647:A:C	T2D	A	C	0.4356	0.0167	0.0017	4.23e-22	BMI	14:33292743:BMI	0.7827	14:32802882-33802882	AKAP6
3:124926054	3	124926054	0.037	A	G	0.57	0.0064	7.7e-09	NA	T2D	A	G	0.561154	-0.00265339	0.000391766	7.5e-12	ALT	3:124926054:ALT	0.7833	3:124426637-125426637	SLC12A8
14:79940383	14	79940383	0.057	T	G	0.22	0.0077	2.1e-13	NA	T2D	G	T	0.778645	-0.00253355	0.000476278	1.4e-07	ALT	14:79940383:ALT	0.7837	14:79432041-80432041	NRXN3
14:79940383	14	79940383	0.057	T	G	0.22	0.0077	2.1e-13	rs7144011	T2D	T	G	0.220951	0.0267872	0.00298288	2.7e-19	VAT	14:79940383:VAT	0.7837	14:79432041-80432041	NRXN3
14:79940383	14	79940383	0.057	T	G	0.22	0.0077	2.1e-13	rs7144011:G:T	T2D	T	G	0.2334	0.0263	0.002	2.37e-40	BMI	14:79940383:BMI	0.7837	14:79432041-80432041	NRXN3
10:124165615	10	124165615	-0.046	A	G	0.48	0.0063	2.5e-13	rs6585827	T2D	A	G	0.470855	0.01992	0.0032233	6.41e-10	TFR_females	10:124165615:TFR_females	0.7851	10:123693181-124693181	PLEKHA1
10:124165615	10	124165615	-0.046	A	G	0.48	0.0063	2.5e-13	rs6585827	T2D	A	G	0.470855	-0.02166	0.00322706	1.92e-11	LFR_females	10:124165615:LFR_females	0.7851	10:123693181-124693181	PLEKHA1
2:27730940	2	27730940	-0.067	T	C	0.39	0.0065	1.3e-24	rs1260326	T2D	T	C	0.395377	-0.0120265	0.00253526	2.1e-06	VAT	2:27730940:VAT	0.7879	2:27230940-28230940	GCKR
2:27730940	2	27730940	-0.067	T	C	0.39	0.0065	1.3e-24	rs1260326	T2D	C	T	0.395122	0.0368938	0.00751567	9.16e-07	HOMAIR	2:27730940:HOMAIR	0.7879	2:27230940-28230940	GCKR
2:27730940	2	27730940	-0.067	T	C	0.39	0.0065	1.3e-24	rs1260326	T2D	C	T	0.395122	0.0398181	0.0080653	7.94e-07	Leptin	2:27730940:Leptin	0.7879	2:27230940-28230940	GCKR
2:27730940	2	27730940	-0.067	T	C	0.39	0.0065	1.3e-24	rs1260326:T:C	T2D	T	C	0.3913	-0.0107	0.0017	1.16e-10	BMI	2:27730940:BMI	0.7879	2:27230940-28230940	GCKR
2:27730940	2	27730940	-0.067	T	C	0.39	0.0065	1.3e-24	rs1260326	T2D	T	C	0.395774	-0.02418	0.0035606	1.11e-11	AFR_males	2:27730940:AFR_males	0.7879	2:27230940-28230940	GCKR
2:27730940	2	27730940	-0.067	T	C	0.39	0.0065	1.3e-24	NA	T2D	T	C	0.413	0.0486	0.0078	5.93e-12	2hGlu	2:27730940:2h_Glu	0.7879	2:27230940-28230940	GCKR
2:27730940	2	27730940	-0.067	T	C	0.39	0.0065	1.3e-24	NA	T2D	T	C	0.413	-0.0231	0.0019	8.42e-38	Fasting_insulin	2:27730940:Fasting_insulin	0.7879	2:27230940-28230940	GCKR
2:27730940	2	27730940	-0.067	T	C	0.39	0.0065	1.3e-24	rs1260326	T2D	C	T	0.604443	-0.0347299	0.00212546	5.1e-60	LDL_cholesterol	2:27730940:LDL_cholesterol	0.7879	2:27230940-28230940	GCKR
2:27730940	2	27730940	-0.067	T	C	0.39	0.0065	1.3e-24	NA	T2D	T	C	0.413	-0.0282	0.0017	4.48e-65	Fasting_glucose	2:27730940:Fasting_glucose	0.7879	2:27230940-28230940	GCKR
2:27730940	2	27730940	-0.067	T	C	0.39	0.0065	1.3e-24	NA	T2D	T	C	0.395393	0.014005	0.000524151	1.9e-162	GGT	2:27730940:GGT	0.7879	2:27230940-28230940	GCKR
2:27730940	2	27730940	-0.067	T	C	0.39	0.0065	1.3e-24	rs1260326	T2D	C	T	0.604401	-0.103264	0.00202387	0	triglycerides	2:27730940:triglycerides	0.7879	2:27230940-28230940	GCKR
19:7970635	19	7970635	0.047	A	G	0.39	0.0066	1.1e-12	rs4804833	T2D	A	G	0.384169	-0.01608	0.00356858	6.63e-06	TFR_males	19:7970635:TFR_males	0.7924	19:7470635-8470635	MAP2K7
19:7970635	19	7970635	0.047	A	G	0.39	0.0066	1.1e-12	NA	T2D	A	G	0.41	0.0097	0.002	6.59e-06	Fasting_insulin	19:7970635:Fasting_insulin	0.7924	19:7470635-8470635	MAP2K7
19:7970635	19	7970635	0.047	A	G	0.39	0.0066	1.1e-12	rs4804833	T2D	A	G	0.384169	0.0167	0.00357985	3.09e-06	LFR_males	19:7970635:LFR_males	0.7924	19:7470635-8470635	MAP2K7
19:7970635	19	7970635	0.047	A	G	0.39	0.0066	1.1e-12	NA	T2D	A	G	0.383613	0.00240467	0.000528079	2.3e-06	GGT	19:7970635:GGT	0.7924	19:7470635-8470635	MAP2K7
19:7970635	19	7970635	0.047	A	G	0.39	0.0066	1.1e-12	NA	T2D	A	G	0.383618	0.00282867	0.000398726	7.4e-13	ALT	19:7970635:ALT	0.7924	19:7470635-8470635	MAP2K7
5:75003678	5	75003678	0.053	T	C	0.61	0.0065	3.3e-16	rs2307111	T2D	C	T	0.395093	0.01653	0.00330006	5.48e-07	LFR_females	5:75003678:LFR_females	0.8101	5:74503678-75503678	POC5
5:75003678	5	75003678	0.053	T	C	0.61	0.0065	3.3e-16	rs2307111	T2D	C	T	0.394924	0.0190053	0.0019521	2.1e-22	HDL_cholesterol	5:75003678:HDL_cholesterol	0.8101	5:74503678-75503678	POC5
5:75003678	5	75003678	0.053	T	C	0.61	0.0065	3.3e-16	rs2307111	T2D	C	T	0.394924	-0.0260136	0.00253564	1.08e-24	VAT	5:75003678:VAT	0.8101	5:74503678-75503678	POC5
5:75003678	5	75003678	0.053	T	C	0.61	0.0065	3.3e-16	rs2307111:T:C	T2D	T	C	0.5864	0.0264	0.0016	8.98e-59	BMI	5:75003678:BMI	0.8101	5:74503678-75503678	POC5
4:45182527	4	45182527	-0.044	A	G	0.57	0.0064	6.8e-12	NA	T2D	A	G	0.565424	-0.00178645	0.00039242	3.2e-06	ALT	4:45182527:ALT	0.813	4:44686139-45686139	GNPDA2
4:45182527	4	45182527	-0.044	A	G	0.57	0.0064	6.8e-12	rs10938397	T2D	G	A	0.434304	0.02416	0.0032631	1.32e-13	AFR_females	4:45182527:AFR_females	0.813	4:44686139-45686139	GNPDA2
4:45182527	4	45182527	-0.044	A	G	0.57	0.0064	6.8e-12	rs10938397	T2D	G	A	0.434222	0.028205	0.00250407	1.98e-29	VAT	4:45182527:VAT	0.813	4:44686139-45686139	GNPDA2
4:45182527	4	45182527	-0.044	A	G	0.57	0.0064	6.8e-12	rs10938397:A:G	T2D	A	G	0.57	-0.0322	0.0016	2.42e-86	BMI	4:45182527:BMI	0.813	4:44686139-45686139	GNPDA2
11:47529947	11	47529947	0.037	A	C	0.41	0.0064	6.4e-09	rs7124681	T2D	A	C	0.408396	-0.01874	0.00353252	1.13e-07	LFR_males	11:47529947:LFR_males	0.8172	11:47029947-48029947	CELF1
11:47529947	11	47529947	0.037	A	C	0.41	0.0064	6.4e-09	rs7124681	T2D	A	C	0.408396	0.02605	0.0032759	1.84e-15	AFR_females	11:47529947:AFR_females	0.8172	11:47029947-48029947	CELF1
11:47529947	11	47529947	0.037	A	C	0.41	0.0064	6.4e-09	rs7124681	T2D	A	C	0.40861	0.0240364	0.00251331	1.14e-21	VAT	11:47529947:VAT	0.8172	11:47029947-48029947	CELF1
11:47529947	11	47529947	0.037	A	C	0.41	0.0064	6.4e-09	rs7124681:C:A	T2D	A	C	0.4162	0.0257	0.0016	3.96e-55	BMI	11:47529947:BMI	0.8172	11:47029947-48029947	CELF1
3:150066540	3	150066540	0.088	A	T	0.055	0.014	1e-09	NA	T2D	T	A	0.939941	-0.00400992	0.000832708	3.5e-06	ALT	3:150066540:ALT	0.8196	3:149566540-150566540	TSC22D2
3:150066540	3	150066540	0.088	A	T	0.055	0.014	1e-09	rs62271373	T2D	A	T	0.0505982	-0.100864	0.0205684	9.4e-07	Adiponectin	3:150066540:Adiponectin	0.8196	3:149566540-150566540	TSC22D2
3:150066540	3	150066540	0.088	A	T	0.055	0.014	1e-09	NA	T2D	A	T	0.059	0.0256	0.0048	1.6e-08	Fasting_insulin	3:150066540:Fasting_insulin	0.8196	3:149566540-150566540	TSC22D2
3:150066540	3	150066540	0.088	A	T	0.055	0.014	1e-09	rs62271373	T2D	A	T	0.05997	-0.04414	0.00707485	4.42e-10	TFR_females	3:150066540:TFR_females	0.8196	3:149566540-150566540	TSC22D2
3:150066540	3	150066540	0.088	A	T	0.055	0.014	1e-09	rs62271373	T2D	A	T	0.05997	0.04547	0.00708587	1.4e-10	LFR_females	3:150066540:LFR_females	0.8196	3:149566540-150566540	TSC22D2
3:150066540	3	150066540	0.088	A	T	0.055	0.014	1e-09	rs62271373:T:A	T2D	A	T	0.0578	0.0408	0.0043	3.44e-21	WHR	3:150066540:WHR	0.8196	3:149566540-150566540	TSC22D2
3:150066540	3	150066540	0.088	A	T	0.055	0.014	1e-09	rs62271373	T2D	A	T	0.059967	0.0419639	0.00426588	7.8e-23	triglycerides	3:150066540:triglycerides	0.8196	3:149566540-150566540	TSC22D2
3:150066540	3	150066540	0.088	A	T	0.055	0.014	1e-09	rs62271373	T2D	A	T	0.059972	-0.0406667	0.00408672	2.5e-23	HDL_cholesterol	3:150066540:HDL_cholesterol	0.8196	3:149566540-150566540	TSC22D2
3:64718258	3	64718258	-0.054	C	G	0.28	0.0071	3e-14	rs2371767	T2D	C	G	0.27776	-0.0186	0.0036321	3.04e-07	LFR_females	3:64718258:LFR_females	0.8225	3:64201146-65201146	ADAMTS9
3:64718258	3	64718258	-0.054	C	G	0.28	0.0071	3e-14	rs2371767:G:C	T2D	C	G	0.2682	0.0107	0.0018	2.08e-09	BMI	3:64718258:BMI	0.8225	3:64201146-65201146	ADAMTS9
3:64718258	3	64718258	-0.054	C	G	0.28	0.0071	3e-14	rs2371767:G:C	T2D	C	G	0.2703	-0.0402	0.0019	1e-100	WHR	3:64718258:WHR	0.8225	3:64201146-65201146	ADAMTS9
14:38804433	14	38804433	-0.038	A	G	0.26	0.0072	2e-07	NA	T2D	A	G	0.29	-0.0572	0.01	1.87e-08	2hGlu	14:38804433:2h_Glu	0.8306	14:38348419-39348419	CLEC14A
6:126964510	6	126964510	-0.059	A	G	0.73	0.0071	1.3e-16	rs4273712	T2D	G	A	0.266904	0.01642	0.00364161	6.53e-06	TFR_females	6:126964510:TFR_females	0.8311	6:126292095-127292095	CENPW
4:95110113	4	95110113	-0.041	G	A	0.47	0.0063	7.4e-11		T2D	G	A	0.4824	-0.0095	0.0016	4.59e-09	BMI	4:95110113:BMI	0.848	4:94591911-95591911	SMARCAD1
6:107441753	6	107441753	-0.038	A	G	0.32	0.0068	3.1e-08	rs1399087618	T2D	G	A	0.678911	-0.00976318	0.00204146	1.7e-06	HDL_cholesterol	6:107441753:HDL_cholesterol	0.8694	6:106931688-107931688	BEND3
6:107441753	6	107441753	-0.038	A	G	0.32	0.0068	3.1e-08	NA	T2D	A	G	0.321418	-0.00211025	0.00041671	2.9e-07	ALT	6:107441753:ALT	0.8694	6:106931688-107931688	BEND3
6:107441753	6	107441753	-0.038	A	G	0.32	0.0068	3.1e-08	NA	T2D	A	G	0.321426	-0.00282208	0.000551713	1.1e-07	GGT	6:107441753:GGT	0.8694	6:106931688-107931688	BEND3
6:107441753	6	107441753	-0.038	A	G	0.32	0.0068	3.1e-08	rs1399087618	T2D	G	A	0.678932	0.0131386	0.0021281	6.7e-10	triglycerides	6:107441753:triglycerides	0.8694	6:106931688-107931688	BEND3
8:19830921	8	19830921	-0.07	T	C	0.12	0.0098	8.7e-13	rs10096633	T2D	T	C	0.124392	-0.014835	0.00315763	2.6e-06	LDL_cholesterol	8:19830921:LDL_cholesterol	0.8704	8:19330921-20330921	LPL
4:137083193	4	137083193	0.035	A	C	0.45	0.0064	4.3e-08	rs1296328	T2D	C	A	0.485809	-0.0162629	0.0025494	1.78e-10	VAT	4:137083193:VAT	0.8732	4:136583193-137583193	PABPC4L
4:137083193	4	137083193	0.035	A	C	0.45	0.0064	4.3e-08	rs1296328:A:C	T2D	A	C	0.4464	0.0166	0.0017	3.49e-22	BMI	4:137083193:BMI	0.8732	4:136583193-137583193	PABPC4L
17:9785187	17	9785187	0.039	C	G	0.32	0.0068	1.7e-08	rs7222481:G:C	T2D	C	G	0.3362	0.0102	0.0018	2.29e-08	BMI	17:9785187:BMI	0.8746	17:9285187-10285187	GLP2R
15:68080886	15	68080886	0.039	A	T	0.64	0.0066	6.2e-09	rs4776970	T2D	T	A	0.357745	-0.0242497	0.00258225	5.95e-21	VAT	15:68080886:VAT	0.8768	15:67580886-68580886	MAP2K5
12:26463082	12	26463082	-0.047	T	C	0.75	0.0073	1.6e-10	NA	T2D	T	C	0.236	-0.01	0.0021	6.72e-06	Fasting_insulin	12:26463082:Fasting_insulin	0.8859	12:25953283-26953283	ITPR2
12:26463082	12	26463082	-0.047	T	C	0.75	0.0073	1.6e-10	NA	T2D	C	T	0.2446	0.00282204	0.000452486	3.3e-10	ALT	12:26463082:ALT	0.8859	12:25953283-26953283	ITPR2
12:26463082	12	26463082	-0.047	T	C	0.75	0.0073	1.6e-10	rs11048456	T2D	T	C	0.755161	-0.0146337	0.00231242	2.5e-10	triglycerides	12:26463082:triglycerides	0.8859	12:25953283-26953283	ITPR2
12:26463082	12	26463082	-0.047	T	C	0.75	0.0073	1.6e-10	rs11048456	T2D	T	C	0.755204	0.0145679	0.00221614	4.9e-11	HDL_cholesterol	12:26463082:HDL_cholesterol	0.8859	12:25953283-26953283	ITPR2
12:26463082	12	26463082	-0.047	T	C	0.75	0.0073	1.6e-10	rs11048456:C:T	T2D	T	C	0.7648	-0.0342	0.0019	1.05e-69	WHR	12:26463082:WHR	0.8859	12:25953283-26953283	ITPR2
9:81359113	9	81359113	0.035	C	G	0.58	0.0064	3.6e-08	rs11137820:C:G	T2D	C	G	0.5914	0.0107	0.0017	8.74e-10	BMI	9:81359113:BMI	0.8892	9:80859113-81859113	MTND2P8
1:229672955	1	229672955	-0.051	A	G	0.64	0.0067	3.9e-14	NA	T2D	A	G	0.369	-0.0067	0.0015	1.91e-06	HbA1c	1:229672955:HbA1c	0.8898	1:229172955-230172955	ABCB10
1:229672955	1	229672955	-0.051	A	G	0.64	0.0067	3.9e-14	NA	T2D	A	G	0.369	-0.0122	0.002	3.04e-10	Fasting_glucose	1:229672955:Fasting_glucose	0.8898	1:229172955-230172955	ABCB10
11:14541648	11	14541648	0.18	A	G	0.011	0.034	1.7e-07	NA	T2D	A	G	0.013	0.0408	0.0079	5.45e-07	Fasting_glucose	11:14541648:Fasting_glucose	0.8907	11:14263828-15263828	PDE3B
9:28414339	9	28414339	-0.041	A	G	0.68	0.0068	3e-09	rs10968576	T2D	G	A	0.321484	-0.0116368	0.00203568	1.1e-08	HDL_cholesterol	9:28414339:HDL_cholesterol	0.8907	9:27910683-28910683	LINGO2
9:28414339	9	28414339	-0.041	A	G	0.68	0.0068	3e-09	rs10968576	T2D	G	A	0.321674	0.02359	0.00344279	7.28e-12	AFR_females	9:28414339:AFR_females	0.8907	9:27910683-28910683	LINGO2
9:28414339	9	28414339	-0.041	A	G	0.68	0.0068	3e-09	rs10968576	T2D	G	A	0.321484	0.0244481	0.00264128	2.12e-20	VAT	9:28414339:VAT	0.8907	9:27910683-28910683	LINGO2
9:28414339	9	28414339	-0.041	A	G	0.68	0.0068	3e-09	rs10968576:A:G	T2D	A	G	0.6915	-0.0237	0.0017	2.58e-42	BMI	9:28414339:BMI	0.8907	9:27910683-28910683	LINGO2
14:103862322	14	103862322	-0.037	A	G	0.35	0.0067	4.8e-08	rs2010281:G:A	T2D	A	G	0.3466	-0.0155	0.0017	4.97e-20	BMI	14:103862322:BMI	0.8923	14:103394071-104394071	MARK3
13:31031884	13	31031884	0.037	T	C	0.7	0.0069	7.8e-08	rs1360485:C:T	T2D	T	C	0.6789	0.0114	0.0019	8.04e-10	WHR	13:31031884:WHR	0.8962	13:30542452-31542452	HMGB1
15:62391608	15	62391608	-0.047	T	C	0.43	0.0064	4.7e-13	rs7163757	T2D	T	C	0.446199	-0.0908612	0.0137509	3.9e-11	Proinsulin_levels	15:62391608:Proinsulin_levels	0.9163	15:61894264-62894264	C2CD4A/B
15:62391608	15	62391608	-0.047	T	C	0.43	0.0064	4.7e-13	NA	T2D	T	C	0.433	-0.0217	0.0016	2.64e-36	Fasting_glucose	15:62391608:Fasting_glucose	0.9163	15:61894264-62894264	C2CD4A/B
6:40362023	6	40362023	-0.031	T	C	0.55	0.0064	1.6e-06	rs9471333	T2D	C	T	0.447377	0.02119	0.00324353	6.46e-11	AFR_females	6:40362023:AFR_females	0.9173	6:39909243-40909243	LRFN2
6:40362023	6	40362023	-0.031	T	C	0.55	0.0064	1.6e-06	rs9471333	T2D	C	T	0.447491	0.0243931	0.00248747	1.06e-22	VAT	6:40362023:VAT	0.9173	6:39909243-40909243	LRFN2
6:40362023	6	40362023	-0.031	T	C	0.55	0.0064	1.6e-06	rs9471333:C:T	T2D	T	C	0.5535	-0.0214	0.0019	6.9e-29	BMI	6:40362023:BMI	0.9173	6:39909243-40909243	LRFN2
1:62579891	1	62579891	-0.064	T	G	0.095	0.011	1.2e-08	NA	T2D	G	T	0.905496	0.00405952	0.000896916	1.8e-06	GGT	1:62579891:GGT	0.9183	1:62079891-63079891	PATJ
1:62579891	1	62579891	-0.064	T	G	0.095	0.011	1.2e-08	rs12140153	T2D	T	G	0.094282	-0.03162	0.00574909	3.8e-08	AFR_females	1:62579891:AFR_females	0.9183	1:62079891-63079891	PATJ
1:62579891	1	62579891	-0.064	T	G	0.095	0.011	1.2e-08	NA	T2D	G	T	0.905507	0.00414816	0.000680099	1.3e-09	ALT	1:62579891:ALT	0.9183	1:62079891-63079891	PATJ
1:62579891	1	62579891	-0.064	T	G	0.095	0.011	1.2e-08	rs12140153:G:T	T2D	T	G	0.0911	-0.0353	0.0034	1.44e-25	BMI	1:62579891:BMI	0.9183	1:62079891-63079891	PATJ
1:120526982	1	120526982	0.084	T	C	0.11	0.01	2.1e-16	NA	T2D	C	T	0.89216	-0.0080189	0.000823669	1.3e-22	GGT	1:120526982:GGT	0.9234	1:120026982-121026982	NOTCH2
7:30728452	7	30728452	-0.051	T	C	0.23	0.0077	5.6e-11	rs917195	T2D	T	C	0.231362	0.0103727	0.00228296	5.5e-06	HDL_cholesterol	7:30728452:HDL_cholesterol	0.9237	7:30228452-31228452	CRHR2
7:30728452	7	30728452	-0.051	T	C	0.23	0.0077	5.6e-11	rs917195	T2D	T	C	0.231627	-0.0130827	0.00237698	3.7e-08	triglycerides	7:30728452:triglycerides	0.9237	7:30228452-31228452	CRHR2
5:101662386	5	101662386	-0.15	A	G	0.95	0.015	1.9e-22	NA	T2D	A	G	0.034	0.0225	0.005	1e-06	Fasting_glucose	5:101662386:Fasting_glucose	0.93	5:100732944-101732944	SLCO6A1
16:81534790	16	81534790	0.053	T	C	0.3	0.0069	2.1e-14	NA	T2D	T	C	0.3	0.00197502	0.000424368	5.6e-06	ALT	16:81534790:ALT	0.9304	16:81034790-82034790	CMIP
16:81534790	16	81534790	0.053	T	C	0.3	0.0069	2.1e-14	rs2925979	T2D	C	T	0.301049	0.0676543	0.00771879	1.87e-18	Adiponectin	16:81534790:Adiponectin	0.9304	16:81034790-82034790	CMIP
16:81534790	16	81534790	0.053	T	C	0.3	0.0069	2.1e-14	rs2925979:T:C	T2D	T	C	0.2959	0.0265	0.0019	7.33e-46	WHR	16:81534790:WHR	0.9304	16:81034790-82034790	CMIP
16:81534790	16	81534790	0.053	T	C	0.3	0.0069	2.1e-14	rs2925979	T2D	C	T	0.699976	-0.0322092	0.00217095	8.5e-50	triglycerides	16:81534790:triglycerides	0.9304	16:81034790-82034790	CMIP
16:81534790	16	81534790	0.053	T	C	0.3	0.0069	2.1e-14	rs2925979	T2D	C	T	0.699999	0.037299	0.00205659	1.6e-73	HDL_cholesterol	16:81534790:HDL_cholesterol	0.9304	16:81034790-82034790	CMIP
1:177889480	1	177889480	-0.051	A	G	0.8	0.008	1.5e-10	rs543874	T2D	G	A	0.205273	0.02322	0.00428492	6.01e-08	AFR_males	1:177889480:AFR_males	0.9337	1:177389025-178389025	SEC16B
1:177889480	1	177889480	-0.051	A	G	0.8	0.008	1.5e-10	rs543874	T2D	G	A	0.205273	-0.02749	0.00397657	4.77e-12	LFR_females	1:177889480:LFR_females	0.9337	1:177389025-178389025	SEC16B
1:177889480	1	177889480	-0.051	A	G	0.8	0.008	1.5e-10	rs543874	T2D	G	A	0.205362	0.0379403	0.00305001	1.6e-35	VAT	1:177889480:VAT	0.9337	1:177389025-178389025	SEC16B
1:177889480	1	177889480	-0.051	A	G	0.8	0.008	1.5e-10	rs543874	T2D	G	A	0.205273	0.05043	0.003974	6.59e-37	AFR_females	1:177889480:AFR_females	0.9337	1:177389025-178389025	SEC16B
1:177889480	1	177889480	-0.051	A	G	0.8	0.008	1.5e-10	rs543874:A:G	T2D	A	G	0.7786	-0.0479	0.002	3.06e-125	BMI	1:177889480:BMI	0.9337	1:177389025-178389025	SEC16B
10:12307894	10	12307894	0.09	T	C	0.22	0.0076	3.7e-32	NA	T2D	T	C	0.241	0.0407	0.0092	8.05e-06	2hGlu	10:12307894:2h_Glu	0.9345	10:11807894-12807894	CDC123/CAMK1D
10:12307894	10	12307894	0.09	T	C	0.22	0.0076	3.7e-32	NA	T2D	T	C	0.241	0.011	0.0016	1.91e-13	HbA1c	10:12307894:HbA1c	0.9345	10:11807894-12807894	CDC123/CAMK1D
12:108618630	12	108618630	-0.049	T	C	0.26	0.0072	1.4e-11	rs3764002	T2D	T	C	0.261411	-0.0114119	0.00226184	4.5e-07	triglycerides	12:108618630:triglycerides	0.9393	12:108129780-109129780	WSCD2
12:108618630	12	108618630	-0.049	T	C	0.26	0.0072	1.4e-11	rs3764002	T2D	T	C	0.26151	0.02272	0.00395612	9.31e-09	AFR_males	12:108618630:AFR_males	0.9393	12:108129780-109129780	WSCD2
12:108618630	12	108618630	-0.049	T	C	0.26	0.0072	1.4e-11	rs3764002	T2D	T	C	0.261676	-0.0169727	0.00281702	1.69e-09	VAT	12:108618630:VAT	0.9393	12:108129780-109129780	WSCD2
12:108618630	12	108618630	-0.049	T	C	0.26	0.0072	1.4e-11	rs3764002:C:T	T2D	T	C	0.2635	-0.0177	0.002	1.86e-19	WHR	12:108618630:WHR	0.9393	12:108129780-109129780	WSCD2
1:205075641	1	205075641	0.037	A	G	0.4	0.0064	1e-08	rs10900448	T2D	A	G	0.394102	0.0135656	0.00202962	2.3e-11	triglycerides	1:205075641:triglycerides	0.9415	1:204614873-205614873	DSTYK
9:136149229	9	136149229	-0.046	T	C	0.67	0.0067	5.4e-12	NA	T2D	T	C	0.682552	-0.00487199	0.000418068	1.8e-32	ALT	9:136149229:ALT	0.9429	9:135649229-136649229	ABO
13:33554302	13	33554302	-0.053	A	G	0.83	0.0086	6.8e-10	NA	T2D	A	G	0.15	-0.0085	0.0018	1.25e-06	HbA1c	13:33554302:HbA1c	0.9443	13:33054302-34054302	KL
13:33554302	13	33554302	-0.053	A	G	0.83	0.0086	6.8e-10	NA	T2D	A	G	0.15	-0.0179	0.0024	9.7e-13	Fasting_glucose	13:33554302:Fasting_glucose	0.9443	13:33054302-34054302	KL
1:40035928	1	40035928	0.085	T	G	0.2	0.008	1.3e-26	rs3768321	T2D	T	G	0.196391	0.0260617	0.00249943	1.9e-25	triglycerides	1:40035928:triglycerides	0.9467	1:39535928-40535928	MACF1
1:40035928	1	40035928	0.085	T	G	0.2	0.008	1.3e-26	rs3768321	T2D	T	G	0.196691	-0.0452296	0.00239482	1.5e-79	HDL_cholesterol	1:40035928:HDL_cholesterol	0.9467	1:39535928-40535928	MACF1
3:123065778	3	123065778	0.089	A	G	0.77	0.0076	1.3e-31	rs11708067	T2D	G	A	0.242577	-0.0124736	0.00221976	1.9e-08	HDL_cholesterol	3:123065778:HDL_cholesterol	0.9539	3:122565778-123565778	ADCY5
3:123065778	3	123065778	0.089	A	G	0.77	0.0076	1.3e-31	NA	T2D	A	G	0.177	-0.0135	0.0023	1.3e-09	Fasting_insulin	3:123065778:Fasting_insulin	0.9539	3:122565778-123565778	ADCY5
3:123065778	3	123065778	0.089	A	G	0.77	0.0076	1.3e-31	NA	T2D	A	G	0.177	0.013	0.0015	7.32e-18	HbA1c	3:123065778:HbA1c	0.9539	3:122565778-123565778	ADCY5
3:123065778	3	123065778	0.089	A	G	0.77	0.0076	1.3e-31	NA	T2D	A	G	0.177	0.0872	0.0093	1.98e-22	2hGlu	3:123065778:2h_Glu	0.9539	3:122565778-123565778	ADCY5
3:123065778	3	123065778	0.089	A	G	0.77	0.0076	1.3e-31	NA	T2D	A	G	0.177	0.0281	0.002	1.63e-43	Fasting_glucose	3:123065778:Fasting_glucose	0.9539	3:122565778-123565778	ADCY5
18:56883319	18	56883319	-0.043	G	T	0.18	0.0084	2e-07		T2D	G	T	0.177493	-0.0156044	0.00327981	1.96e-06	VAT	18:56883319:VAT	0.955012	18:56376228-57376230	GRP
3:187740523	3	187740523	-0.06	T	C	0.39	0.0065	4.7e-20	NA	T2D	T	C	0.394	-0.0062	0.0013	5.32e-07	HbA1c	3:187740523:HbA1c	0.9594	3:187240899-188240899	LPP
3:187740523	3	187740523	-0.06	T	C	0.39	0.0065	4.7e-20	NA	T2D	T	C	0.394	-0.0127	0.0017	7.21e-14	Fasting_glucose	3:187740523:Fasting_glucose	0.9594	3:187240899-188240899	LPP
18:56876563	18	56876563	-0.049	G	A	0.17	0.0086	1.2e-08		T2D	G	A	0.167484	-0.02228	0.00468658	2e-06	AFR_males	18:56876563:AFR_males	0.962086	18:56376228-57376229	GRP
11:72460694	11	72460694	0.11	T	C	0.84	0.0088	2.6e-33	NA	T2D	T	C	0.168	0.0093	0.0017	8.5e-08	HbA1c	11:72460694:HbA1c	0.9728	11:71960398-72960398	CENTD2/ARAP1
11:72460694	11	72460694	0.11	T	C	0.84	0.0088	2.6e-33	NA	T2D	T	C	0.168	0.0236	0.0022	3.12e-25	Fasting_glucose	11:72460694:Fasting_glucose	0.9728	11:71960398-72960398	CENTD2/ARAP1
11:72460694	11	72460694	0.11	T	C	0.84	0.0088	2.6e-33	rs11603349	T2D	C	T	0.159323	0.246682	0.0191483	5.63e-38	Proinsulin_levels	11:72460694:Proinsulin_levels	0.9728	11:71960398-72960398	CENTD2/ARAP1
11:65301410	11	65301410	-0.061	A	G	0.8	0.008	2.5e-14	rs1144928	T2D	G	A	0.217138	0.0222605	0.00300156	1.2e-13	VAT	11:65301410:VAT	0.9787	11:64794799-65794799	MAP3K11
22:44324855	22	44324855	0.049	A	G	0.22	0.0076	2.1e-10	rs3747207	T2D	A	G	0.215085	-0.0142412	0.00232524	9.1e-10	HDL_cholesterol	22:44324855:HDL_cholesterol	0.9802	22:43824730-44824730	PNPLA3
22:44324855	22	44324855	0.049	A	G	0.22	0.0076	2.1e-10	NA	T2D	G	A	0.785103	-0.0214	0.000472766	0	ALT	22:44324855:ALT	0.9802	22:43824730-44824730	PNPLA3
4:3241845	4	3241845	0.074	T	C	0.077	0.012	1.1e-09	rs362307	T2D	T	C	0.07455	0.03424	0.00620852	3.49e-08	AFR_females	4:3241845:AFR_females	0.983	4:2741845-3741845	HTT
4:3241845	4	3241845	0.074	T	C	0.077	0.012	1.1e-09	rs362307	T2D	T	C	0.074604	0.0286955	0.00478704	2.04e-09	VAT	4:3241845:VAT	0.983	4:2741845-3741845	HTT
4:3241845	4	3241845	0.074	T	C	0.077	0.012	1.1e-09	rs362307:C:T	T2D	T	C	0.0722	0.0237	0.0037	1.67e-10	BMI	4:3241845:BMI	0.983	4:2741845-3741845	HTT
16:300641	16	300641	-0.059	A	G	0.17	0.0086	6.8e-12	NA	T2D	A	G	0.162	-0.0123	0.0022	1.38e-07	Fasting_glucose	16:300641:Fasting_glucose	0.9857	16:-204205-795795	ITFG3
11:45870177	11	45870177	0.037	A	G	0.45	0.0064	7e-09	NA	T2D	A	G	0.48	0.0238	0.0016	1.56e-40	Fasting_glucose	11:45870177:Fasting_glucose	0.9869	11:45412013-46412013	CRY2

## Sheet: 4.SuSiE results
SNP...1	chr...2	position...3	effect_allele...4	other_allele...5	MAF...6	beta...7	se...8	p...9	N...10	varbeta...11	z...12	trait...13	SNP...14	chr...15	position...16	effect_allele...17	other_allele...18	MAF...19	beta...20	se...21	p...22	N...23	varbeta...24	z...25	trait...26	PP.H4.abf	region	nsnps in region	hit2	credible set metabolic GWAS	credible set T2D GWAS	position...37	gene
1:214147889	1	214147889	C	T	0.461774	-0.010512	0.00199039	1.29999e-07	403943	3.96165e-06	-5.28138	triglycerides	1:214159256	1	214159256	T	C	0.44	-0.068	0.0064	5.6e-26	231420	4.096e-05	-10.625	T2D	0.691651	1:213659256-214659256	2854	1:214159256	1	1		PROX1
1:214145731	1	214145731	C	G	0.42	-0.0084	0.0013	1.483e-10	191080	1.69e-06	-6.46154	HbA1c	1:214159256	1	214159256	T	C	0.44	-0.068	0.0064	5.6e-26	231420	4.096e-05	-10.625	T2D	0.856085	1:213659256-214659256	2947	1:214159256	1	1		PROX1
1:214150445	1	214150445	A	T	0.046	0.0532	0.0066	4.396e-16	207685	4.356e-05	8.06061	Fasting_glucose	1:214150445	1	214150445	A	T	0.035	0.18	0.018	2.4e-22	231420	0.000324	10	T2D	0.998062	1:213659256-214659256	2947	1:214150445	2	2		PROX1
1:219726100	1	219726100	T	G	0.316929	-0.00339194	0.000549159	1.1e-09	437194	3.01576e-07	-6.17661	GGT	1:219744138	1	219744138	A	C	0.29	-0.057	0.007	5.9e-16	231420	4.9e-05	-8.14286	T2D	0.882447	1:219248818-220248818	2718	1:219744138	1	1		LYPLAL1
1:219730799	1	219730799	T	G	0.305363	0.0381927	0.00778149	9.19372e-07	39883	6.05516e-05	4.90815	Adiponectin	1:219744138	1	219744138	A	C	0.29	-0.057	0.007	5.9e-16	231420	4.9e-05	-8.14286	T2D	0.898468	1:219248818-220248818	2729	1:219744138	1	1		LYPLAL1
1:219753509	1	219753509	C	T	0.293	-0.0373	0.0019	6.632e-89	694649	3.61e-06	-19.6316	WHR	1:219744138	1	219744138	A	C	0.29	-0.057	0.007	5.9e-16	231420	4.9e-05	-8.14286	T2D	0.962999	1:219248818-220248818	2587	1:219744138	3	1		LYPLAL1
1:219753509	1	219753509	C	T	0.2931	0.03685	0.00351622	1.047e-25	133936	1.23638e-05	10.48	TFR_females	1:219744138	1	219744138	A	C	0.29	-0.057	0.007	5.9e-16	231420	4.9e-05	-8.14286	T2D	0.984549	1:219248818-220248818	2587	1:219744138	1	1		LYPLAL1
1:219748818	1	219748818	G	C	0.2912	-0.0405	0.00351563	1.115e-30	133936	1.23596e-05	-11.52	LFR_females	1:219744138	1	219744138	A	C	0.29	-0.057	0.007	5.9e-16	231420	4.9e-05	-8.14286	T2D	0.985301	1:219248818-220248818	2587	1:219744138	1	1		LYPLAL1
10:114756041	10	114756041	T	A	0.312518	-0.0116423	0.00224684	2.19999e-07	441016	5.04829e-06	-5.18163	LDL_cholesterol	10:114758349	10	114758349	T	C	0.29	0.31	0.0069	0	231420	4.761e-05	44.9275	T2D	0.913711	10:114258349-115258349	2176	10:114758349	1	1		TCF7L2
10:114754784	10	114754784	C	T	0.281484	0.134949	0.0154316	2.23059e-18	10701	0.000238133	8.74498	Proinsulin_levels	10:114758349	10	114758349	T	C	0.29	0.31	0.0069	0	231420	4.761e-05	44.9275	T2D	0.989508	10:114258349-115258349	2064	10:114758349	1	1		TCF7L2
10:114756041	10	114756041	T	A	0.3008	-0.017	0.0017	1.873e-22	806834	2.89e-06	-10	BMI	10:114758349	10	114758349	T	C	0.29	0.31	0.0069	0	231420	4.761e-05	44.9275	T2D	0.99037	10:114258349-115258349	2234	10:114758349	1	1		TCF7L2
10:114758349	10	114758349	T	C	0.307	0.0854	0.0087	2.793e-26	59500	7.569e-05	9.81609	2hGlu	10:114754071	10	114754071	C	T	0.3	0.31	0.0069	0	231420	4.761e-05	44.9275	T2D	0.991218	10:114258349-115258349	2291	10:114754071	1	1		TCF7L2
10:114758349	10	114758349	T	C	0.307	0.0133	0.0014	1.044e-22	191080	1.96e-06	9.5	HbA1c	10:114754071	10	114754071	C	T	0.3	0.31	0.0069	0	231420	4.761e-05	44.9275	T2D	0.991834	10:114258349-115258349	2291	10:114754071	1	1		TCF7L2
10:114758349	10	114758349	T	C	0.307	-0.0116	0.0021	1.237e-09	207685	4.41e-06	-5.52381	Fasting_insulin	10:114754071	10	114754071	C	T	0.3	0.31	0.0069	0	231420	4.761e-05	44.9275	T2D	0.99294	10:114258349-115258349	2291	10:114754071	1	1		TCF7L2
10:114754784	10	114754784	C	T	0.307	0.0264	0.0019	3.88e-35	207685	3.61e-06	13.8947	Fasting_glucose	10:114754071	10	114754071	C	T	0.3	0.31	0.0069	0	231420	4.761e-05	44.9275	T2D	0.996834	10:114258349-115258349	2291	10:114754071	1	1		TCF7L2
10:94062631	10	94062631	T	A	0.4268	-0.0104	0.0018	9.198e-09	694649	3.24e-06	-5.77778	WHR	10:93997695	10	93997695	G	C	0.42	-0.05	0.0064	1.5e-14	231420	4.096e-05	-7.8125	T2D	0.838569	10:93962427-94962427	2499	10:93997695	2	2		HHEX/IDE
10:94462882	10	94462882	T	C	0.4179	-0.0112	0.0017	8.717e-11	694649	2.89e-06	-6.58824	WHR	10:94462427	10	94462427	C	T	0.41	-0.11	0.0064	1.6e-62	231420	4.096e-05	-17.1875	T2D	0.984555	10:93962427-94962427	2499	10:94462427	1	1		HHEX/IDE
11:17403639	11	17403639	T	C	0.3889	-0.0122	0.0017	2.607e-13	806834	2.89e-06	-7.17647	BMI	11:17409572	11	17409572	T	C	0.37	0.07	0.0065	2.3e-26	231420	4.225e-05	10.7692	T2D	0.630377	11:16908404-17908404	2641	11:17409572	1	1		KCNJ11
11:17386733	11	17386733	C	T	0.436	0.0123	0.0019	1.891e-10	694649	3.61e-06	6.47368	WHR	11:17409572	11	17409572	T	C	0.37	0.07	0.0065	2.3e-26	231420	4.225e-05	10.7692	T2D	0.829769	11:16908404-17908404	2641	11:17409572	1	1		KCNJ11
11:17415190	11	17415190	C	G	0.336	0.0397	0.0078	4.386e-08	59500	6.084e-05	5.08974	2hGlu	11:17409572	11	17409572	T	C	0.37	0.07	0.0065	2.3e-26	231420	4.225e-05	10.7692	T2D	0.980899	11:16908404-17908404	2627	11:17409572	1	1		KCNJ11
11:2197286	11	2197286	A	G	0.379247	-0.0107388	0.00196471	4.60002e-08	403943	3.86009e-06	-5.46584	HDL_cholesterol	11:2197286	11	2197286	A	G	0.38	0.07	0.0067	4.8e-25	231420	4.489e-05	10.4478	T2D	0.977949	11:1697286-2697286	3376	11:2197286	1	1		INS/IGF2
11:2858546	11	2858546	T	C	0.05	-0.022	0.004	8.194e-08	207685	1.6e-05	-5.5	Fasting_glucose	11:2858440	11	2858440	A	G	0.045	-0.19	0.017	1.6e-29	231420	0.000289	-11.1765	T2D	0.995775	11:2357194-3357194	3174	11:2858440	2	3		KCNQ1
11:2691500	11	2691500	A	G	0.255	0.0103	0.0019	4.169e-07	207685	3.61e-06	5.42105	Fasting_glucose	11:2691500	11	2691500	A	G	0.26	0.064	0.0074	6e-18	231420	5.476e-05	8.64865	T2D	0.995965	11:2357194-3357194	3174	11:2691500	1	2		KCNQ1
11:69463273	11	69463273	A	G	0.026647	0.011552	0.00161494	4.7e-12	437194	2.60803e-06	7.15321	GGT	11:69463679	11	69463679	G	A	0.03	-0.14	0.021	1.1e-10	231420	0.000441	-6.66667	T2D	0.759719	11:68948758-69948758	3212	11:69463679	1	1		CCND1
11:69454276	11	69454276	A	G	0.026354	0.00711339	0.00122573	2.3e-09	437438	1.50241e-06	5.80339	ALT	11:69463679	11	69463679	G	A	0.03	-0.14	0.021	1.1e-10	231420	0.000441	-6.66667	T2D	0.960604	11:68948758-69948758	3212	11:69463679	1	1		CCND1
11:92681013	11	92681013	T	C	0.2926	0.0093	0.0019	6.827e-07	806834	3.61e-06	4.89474	BMI	11:92708710	11	92708710	G	C	0.28	0.099	0.0071	1.5e-43	231420	5.041e-05	13.9437	T2D	0.905637	11:92208710-93208710	2555	11:92708710	3	1		MTNR1B
11:92708710	11	92708710	G	C	0.286	0.0197	0.0015	1.541e-36	191080	2.25e-06	13.1333	HbA1c	11:92708710	11	92708710	G	C	0.28	0.099	0.0071	1.5e-43	231420	5.041e-05	13.9437	T2D	1	11:92208710-93208710	2555	11:92708710	1	1		MTNR1B
11:92708710	11	92708710	G	C	0.286	0.0772	0.0019	0	207685	3.61e-06	40.6316	Fasting_glucose	11:92708710	11	92708710	G	C	0.28	0.099	0.0071	1.5e-43	231420	5.041e-05	13.9437	T2D	1	11:92208710-93208710	2555	11:92708710	1	1		MTNR1B
12:121416864	12	121416864	T	C	0.029159	0.00805329	0.00152118	4.1e-08	437194	2.31399e-06	5.29411	GGT	12:121416864	12	121416864	T	C	0.03	0.16	0.019	8.9e-17	231420	0.000361	8.42105	T2D	0.999999	12:120932117-121932117	3214	12:121416864	2	2		HNF1A
12:124415453	12	124415453	C	T	0.338283	0.0354424	0.00201265	2.09991e-69	403943	4.05076e-06	17.6098	HDL_cholesterol	12:124468572	12	124468572	C	G	0.33	-0.034	0.0067	5.4e-07	231420	4.489e-05	-5.07463	T2D	0.737286	12:123968572-124968572	2752	12:124468572	1	1		ZNF664
12:124458002	12	124458002	A	C	0.3348	0.01556	0.00342958	5.702e-06	133936	1.1762e-05	4.537	AFR_females	12:124468572	12	124468572	C	G	0.33	-0.034	0.0067	5.4e-07	231420	4.489e-05	-5.07463	T2D	0.844748	12:123968572-124968572	2899	12:124468572	1	1		ZNF664
12:124409502	12	124409502	A	G	0.3335	0.0127	0.0017	2.931e-13	806834	2.89e-06	7.47059	BMI	12:124468572	12	124468572	C	G	0.33	-0.034	0.0067	5.4e-07	231420	4.489e-05	-5.07463	T2D	0.849752	12:123968572-124968572	2806	12:124468572	1	1		ZNF664
12:124409502	12	124409502	A	G	0.339	-0.0127	0.002	5.996e-11	207685	4e-06	-6.35	Fasting_insulin	12:124468572	12	124468572	C	G	0.33	-0.034	0.0067	5.4e-07	231420	4.489e-05	-5.07463	T2D	0.850714	12:123968572-124968572	2958	12:124468572	1	1		ZNF664
12:124445569	12	124445569	C	G	0.338626	-0.0116849	0.00220133	1.09999e-07	441016	4.84585e-06	-5.30811	LDL_cholesterol	12:124468572	12	124468572	C	G	0.33	-0.034	0.0067	5.4e-07	231420	4.489e-05	-5.07463	T2D	0.855638	12:123968572-124968572	2751	12:124468572	1	1		ZNF664
12:124409502	12	124409502	A	G	0.319266	-0.0284448	0.00213677	1.99986e-40	403943	4.56579e-06	-13.3121	triglycerides	12:124468572	12	124468572	C	G	0.33	-0.034	0.0067	5.4e-07	231420	4.489e-05	-5.07463	T2D	0.867914	12:123968572-124968572	2751	12:124468572	2	1		ZNF664
12:124489142	12	124489142	C	G	0.3495	-0.02311	0.00342016	1.409e-11	133936	1.16975e-05	-6.757	LFR_females	12:124468572	12	124468572	C	G	0.33	-0.034	0.0067	5.4e-07	231420	4.489e-05	-5.07463	T2D	0.869518	12:123968572-124968572	2751	12:124468572	1	1		ZNF664
12:124475156	12	124475156	G	A	0.3444	-0.0382	0.0018	7.63e-99	694649	3.24e-06	-21.2222	WHR	12:124468572	12	124468572	C	G	0.33	-0.034	0.0067	5.4e-07	231420	4.489e-05	-5.07463	T2D	0.883098	12:123968572-124968572	2751	12:124468572	2	1		ZNF664
12:124508758	12	124508758	A	T	0.4071	0.01736	0.00331614	1.655e-07	133936	1.09968e-05	5.235	TFR_females	12:124506631	12	124506631	C	T	0.4	-0.032	0.0065	1e-06	231420	4.225e-05	-4.92308	T2D	0.949946	12:123968572-124968572	2751	12:124506631	1	2		ZNF664
12:124508758	12	124508758	A	T	0.4071	-0.02254	0.00332105	1.15e-11	133936	1.10294e-05	-6.787	LFR_females	12:124506631	12	124506631	C	T	0.4	-0.032	0.0065	1e-06	231420	4.225e-05	-4.92308	T2D	0.973436	12:123968572-124968572	2751	12:124506631	2	2		ZNF664
12:124505444	12	124505444	C	T	0.586288	0.0417388	0.0071893	6.41003e-09	39883	5.1686e-05	5.80569	Adiponectin	12:124506631	12	124506631	C	T	0.4	-0.032	0.0065	1e-06	231420	4.225e-05	-4.92308	T2D	0.974446	12:123968572-124968572	2806	12:124506631	2	2		ZNF664
12:124505444	12	124505444	C	T	0.395534	-0.0290739	0.00203677	3.19963e-46	403943	4.14843e-06	-14.2745	triglycerides	12:124506631	12	124506631	C	T	0.4	-0.032	0.0065	1e-06	231420	4.225e-05	-4.92308	T2D	0.974576	12:123968572-124968572	2751	12:124506631	1	2		ZNF664
12:124505444	12	124505444	C	T	0.395479	0.0299318	0.00195185	4.49987e-53	403943	3.80972e-06	15.3351	HDL_cholesterol	12:124506631	12	124506631	C	T	0.4	-0.032	0.0065	1e-06	231420	4.225e-05	-4.92308	T2D	0.974577	12:123968572-124968572	2752	12:124506631	2	2		ZNF664
12:124505444	12	124505444	C	T	0.4158	-0.0373	0.0017	4.17e-101	694649	2.89e-06	-21.9412	WHR	12:124506631	12	124506631	C	T	0.4	-0.032	0.0065	1e-06	231420	4.225e-05	-4.92308	T2D	0.974913	12:123968572-124968572	2751	12:124506631	1	2		ZNF664
12:124506631	12	124506631	C	T	0.4151	0.0113	0.0017	9.356e-12	806834	2.89e-06	6.64706	BMI	12:124506631	12	124506631	C	T	0.4	-0.032	0.0065	1e-06	231420	4.225e-05	-4.92308	T2D	0.975242	12:123968572-124968572	2806	12:124506631	2	2		ZNF664
12:4297434	12	4297434	C	T	0.096	-0.0172	0.0033	3.978e-07	207685	1.089e-05	-5.21212	Fasting_glucose	12:4245645	12	4245645	G	A	0.02	-0.12	0.021	8.6e-08	231420	0.000441	-5.71429	T2D	0.761068	12:3884844-4884844	2742	12:4245645	2	6		CCND2
12:4384844	12	4384844	G	T	0.020734	-0.0141631	0.00198439	5.6e-13	437194	3.9378e-06	-7.13726	GGT	12:4384844	12	4384844	G	T	0.02	-0.48	0.027	5.3e-70	231420	0.000729	-17.7778	T2D	1	12:3884844-4884844	2747	12:4384844	1	1		CCND2
12:4384844	12	4384844	G	T	0.020734	-0.0120223	0.00150349	4.1e-16	437438	2.26048e-06	-7.99626	ALT	12:4384844	12	4384844	G	T	0.02	-0.48	0.027	5.3e-70	231420	0.000729	-17.7778	T2D	1	12:3884844-4884844	2747	12:4384844	1	1		CCND2
12:4384844	12	4384844	G	T	0.020701	-0.0874131	0.00769521	6.70039e-30	403943	5.92163e-05	-11.3594	triglycerides	12:4384844	12	4384844	G	T	0.02	-0.48	0.027	5.3e-70	231420	0.000729	-17.7778	T2D	1	12:3884844-4884844	2688	12:4384844	1	1		CCND2
12:66213521	12	66213521	T	C	0.135218	0.0131938	0.00291279	5.89997e-06	403943	8.48435e-06	4.52961	triglycerides	12:66205071	12	66205071	C	T	0.1	0.11	0.011	1.8e-23	231420	0.000121	10	T2D	0.701769	12:65721060-66721060	1885	12:66205071	4	1		HMGA2
12:66377279	12	66377279	A	T	0.2121	-0.02618	0.00431159	1.263e-09	112425	1.85898e-05	-6.072	AFR_males	12:66360164	12	66360164	C	T	0.51	-0.054	0.0063	2.2e-17	231420	3.969e-05	-8.57143	T2D	0.770604	12:65721060-66721060	2014	12:66360164	1	2		HMGA2
12:66351826	12	66351826	T	C	0.471	-0.0111	0.0018	2.708e-09	207685	3.24e-06	-6.16667	Fasting_insulin	12:66363070	12	66363070	T	G	0.43	-0.053	0.0064	2.5e-16	231420	4.096e-05	-8.28125	T2D	0.849585	12:65721060-66721060	2064	12:66363070	1	2		HMGA2
12:66376091	12	66376091	T	C	0.480058	-0.00219213	0.000392086	1.7e-08	437438	1.53731e-07	-5.59094	ALT	12:66360164	12	66360164	C	T	0.51	-0.054	0.0063	2.2e-17	231420	3.969e-05	-8.57143	T2D	0.941804	12:65721060-66721060	2014	12:66360164	1	2		HMGA2
12:66360164	12	66360164	C	T	0.505866	-0.0131879	0.0019882	3.29989e-11	403943	3.95294e-06	-6.63309	triglycerides	12:66360164	12	66360164	C	T	0.51	-0.054	0.0063	2.2e-17	231420	3.969e-05	-8.57143	T2D	0.995077	12:65721060-66721060	1885	12:66360164	1	2		HMGA2
12:97850590	12	97850590	A	G	0.059	-0.0282	0.0039	4.039e-13	207685	1.521e-05	-7.23077	Fasting_glucose	12:97848775	12	97848775	G	A	0.07	-0.073	0.013	2.2e-08	231420	0.000169	-5.61538	T2D	0.945473	12:97348775-98348775	3190	12:97848775	3	1		RMST
13:109846384	13	109846384	G	C	0.4946	0.01	0.0019	1.221e-07	806834	3.61e-06	5.26316	BMI	13:109944192	13	109944192	T	C	0.39	-0.036	0.0065	5.3e-08	231420	4.225e-05	-5.53846	T2D	0.839389	13:109447213-110447213	3540	13:109944192	1	1		IRS2
13:58666728	13	58666728	G	A	0.2329	-0.0301	0.00383	3.89e-15	133936	1.46689e-05	-7.859	AFR_females	13:58472262	13	58472262	C	A	0.18	-0.048	0.0084	1.3e-08	231420	7.056e-05	-5.71429	T2D	0.80042	13:58465435-59465435	2778	13:58472262	1	1		PCDH17
13:58631935	13	58631935	C	T	0.227406	-0.0172113	0.00294754	5.24454e-09	325152	8.688e-06	-5.83922	VAT	13:58631935	13	58631935	C	T	0.23	-0.042	0.0075	3.6e-08	231420	5.625e-05	-5.6	T2D	0.82087	13:58465435-59465435						PCDH17
13:58484786	13	58484786	T	G	0.1865	-0.0201	0.0021	3.43e-21	806834	4.41e-06	-9.57143	BMI	13:58472262	13	58472262	C	A	0.18	-0.048	0.0084	1.3e-08	231420	7.056e-05	-5.71429	T2D	0.882966	13:58465435-59465435	2777	13:58472262	1	1		PCDH17
13:58670147	13	58670147	T	C	0.1857	-0.0195	0.0021	1.731e-20	806834	4.41e-06	-9.28571	BMI	13:58673288	13	58673288	C	T	0.24	-0.042	0.0074	2.5e-08	231420	5.476e-05	-5.67568	T2D	0.819476	13:58577406-59577406	2788	13:58673288	1	2		SRGAP2D
13:58631935	13	58631935	C	T	0.227406	-0.0172113	0.00294754	5.24454e-09	325152	8.688e-06	-5.83922	VAT	13:58631935	13	58631935	C	T	0.23	-0.042	0.0075	3.6e-08	231420	5.625e-05	-5.6	T2D	0.846549	13:58577406-59577406						SRGAP2D
13:58666728	13	58666728	G	A	0.2329	-0.0301	0.00383	3.89e-15	133936	1.46689e-05	-7.859	AFR_females	13:58673288	13	58673288	C	T	0.24	-0.042	0.0074	2.5e-08	231420	5.476e-05	-5.67568	T2D	0.849744	13:58577406-59577406	2789	13:58673288	1	2		SRGAP2D
16:29994922	16	29994922	T	C	0.482498	0.0148926	0.00199657	8.69961e-14	403943	3.98629e-06	7.45909	triglycerides	16:30048553	16	30048553	T	C	0.4	0.042	0.0065	2.2e-10	231420	4.225e-05	6.46154	T2D	0.69541	16:29545789-30545789	916	16:30048553	1	1		FAM57B
16:29994922	16	29994922	T	C	0.482467	-0.0153035	0.00189151	5.90065e-16	403943	3.57781e-06	-8.09063	HDL_cholesterol	16:30048553	16	30048553	T	C	0.4	0.042	0.0065	2.2e-10	231420	4.225e-05	6.46154	T2D	0.724025	16:29545789-30545789	935	16:30048553	1	1		FAM57B
16:29994922	16	29994922	T	C	0.482848	0.00278102	0.000518112	7.5e-08	437194	2.6844e-07	5.3676	GGT	16:30048553	16	30048553	T	C	0.4	0.042	0.0065	2.2e-10	231420	4.225e-05	6.46154	T2D	0.738505	16:29545789-30545789	954	16:30048553	2	1		FAM57B
16:53800954	16	53800954	C	T	0.41	0.03871	0.00354163	8.049e-28	112425	1.25431e-05	10.93	AFR_males	16:53819169	16	53819169	C	T	0.41	0.12	0.0064	7.6e-74	231420	4.096e-05	18.75	T2D	0.683971	16:53300954-54300954	2751	16:53819169	1	1		FTO
16:53805207	16	53805207	A	34059833	0.424436	-0.0145451	0.00190699	2.39994e-14	403943	3.63661e-06	-7.62726	HDL_cholesterol	16:53819169	16	53819169	C	T	0.41	0.12	0.0064	7.6e-74	231420	4.096e-05	18.75	T2D	0.68821	16:53300954-54300954	2677	16:53819169	1	1		FTO
16:53831771	16	53831771	T	G	0.4397	-0.01994	0.00350563	1.288e-08	112425	1.22894e-05	-5.688	TFR_males	16:53819169	16	53819169	C	T	0.41	0.12	0.0064	7.6e-74	231420	4.096e-05	18.75	T2D	0.700908	16:53300954-54300954	2523	16:53819169	1	1		FTO
16:53806453	16	53806453	G	A	0.404472	0.00350445	0.000396401	1.5e-18	437438	1.57134e-07	8.84067	ALT	16:53819169	16	53819169	C	T	0.41	0.12	0.0064	7.6e-74	231420	4.096e-05	18.75	T2D	0.758898	16:53300954-54300954	2741	16:53819169	1	1		FTO
16:53811788	16	53811788	G	A	0.394662	-0.0144167	0.00213447	1.39991e-11	441016	4.55596e-06	-6.75423	LDL_cholesterol	16:53819169	16	53819169	C	T	0.41	0.12	0.0064	7.6e-74	231420	4.096e-05	18.75	T2D	0.892828	16:53300954-54300954	2523	16:53819169	1	1		FTO
16:53803574	16	53803574	A	T	0.4102	0.0752	0.0016	0	806834	2.56e-06	47	BMI	16:53803574	16	53803574	A	T	0.42	0.12	0.0064	4.4e-78	231420	4.096e-05	18.75	T2D	0.938086	16:53300954-54300954						FTO
16:75234872	16	75234872	A	C	0.0751	0.0355	0.00674008	1.387e-07	112425	4.54287e-05	5.267	AFR_males	16:75242850	16	75242850	T	C	0.077	-0.13	0.012	1e-25	231420	0.000144	-10.8333	T2D	0.850886	16:74734872-75734872	3423	16:75242850	1	1		BCAR1
17:4134119	17	4134119	C	T	0.3661	0.0079	0.0017	6.5e-06	806834	2.89e-06	4.64706	BMI	17:4045440	17	4045440	C	G	0.31	0.057	0.0068	5.7e-17	231420	4.624e-05	8.38235	T2D	0.766906	17:3545440-4545440	3213	17:4045440	1	1		ZZEF1
17:4045440	17	4045440	C	G	0.315379	-0.0094474	0.0020591	4.49997e-06	403943	4.23989e-06	-4.58812	HDL_cholesterol	17:4045440	17	4045440	C	G	0.31	0.057	0.0068	5.7e-17	231420	4.624e-05	8.38235	T2D	0.933292	17:3545440-4545440						ZZEF1
17:3981148	17	3981148	C	G	0.326924	0.0174483	0.00263819	3.74739e-11	325152	6.96003e-06	6.61374	VAT	17:4045440	17	4045440	C	G	0.31	0.057	0.0068	5.7e-17	231420	4.624e-05	8.38235	T2D	0.953498	17:3545440-4545440	2898	17:4045440	1	1		ZZEF1
17:65870073	17	65870073	T	C	0.218	0.0105	0.0023	3.039e-06	207685	5.29e-06	4.56522	Fasting_insulin	17:65870073	17	65870073	T	C	0.2	0.051	0.008	1.1e-10	231420	6.4e-05	6.375	T2D	0.663455	17:65392507-66392507						BPTF
17:65887896	17	65887896	G	A	0.218	0.0105	0.0023	2.542e-06	207685	5.29e-06	4.56522	Fasting_insulin	17:65887896	17	65887896	G	A	0.2	0.051	0.008	1.2e-10	231420	6.4e-05	6.375	T2D	0.663455	17:65392507-66392507						BPTF
17:65870073	17	65870073	T	C	0.212	0.0166	0.002	2.899e-16	806834	4e-06	8.3	BMI	17:65892507	17	65892507	C	G	0.19	0.055	0.0081	1e-11	231420	6.561e-05	6.79012	T2D	0.72715	17:65392507-66392507	2695	17:65892507	1	1		BPTF
17:66079556	17	66079556	C	T	0.2314	0.02178	0.00391868	2.727e-08	133936	1.5356e-05	5.558	TFR_females	17:65892507	17	65892507	C	G	0.19	0.055	0.0081	1e-11	231420	6.561e-05	6.79012	T2D	0.735936	17:65392507-66392507	2541	17:65892507	1	1		BPTF
17:65832016	17	65832016	C	T	0.196956	0.00427555	0.000489599	2.1e-18	437438	2.39707e-07	8.73276	ALT	17:65892507	17	65892507	C	G	0.19	0.055	0.0081	1e-11	231420	6.561e-05	6.79012	T2D	0.738548	17:65392507-66392507	2697	17:65892507	1	1		BPTF
17:65847060	17	65847060	G	A	0.195374	0.0254674	0.0031253	3.67552e-16	325152	9.76747e-06	8.1488	VAT	17:65892507	17	65892507	C	G	0.19	0.055	0.0081	1e-11	231420	6.561e-05	6.79012	T2D	0.739597	17:65392507-66392507	2506	17:65892507	1	1		BPTF
17:65892343	17	65892343	T	G	0.162906	0.0248329	0.00270829	4.79954e-20	403943	7.33483e-06	9.16922	triglycerides	17:65892507	17	65892507	C	G	0.19	0.055	0.0081	1e-11	231420	6.561e-05	6.79012	T2D	0.74788	17:65392507-66392507	2506	17:65892507	1	1		BPTF
17:65848994	17	65848994	A	G	0.219	0.0078	0.0017	9.624e-06	191080	2.89e-06	4.58824	HbA1c	17:65892507	17	65892507	C	G	0.19	0.055	0.0081	1e-11	231420	6.561e-05	6.79012	T2D	0.75206	17:65392507-66392507	2698	17:65892507	1	1		BPTF
17:65892343	17	65892343	T	G	0.1754	-0.03115	0.00441093	1.644e-12	133936	1.94563e-05	-7.062	LFR_females	17:65892507	17	65892507	C	G	0.19	0.055	0.0081	1e-11	231420	6.561e-05	6.79012	T2D	0.752074	17:65392507-66392507	2541	17:65892507	1	1		BPTF
17:65847325	17	65847325	G	A	0.195944	0.00814839	0.000648885	1.2e-37	437194	4.21052e-07	12.5575	GGT	17:65892507	17	65892507	C	G	0.19	0.055	0.0081	1e-11	231420	6.561e-05	6.79012	T2D	0.75474	17:65392507-66392507	2695	17:65892507	1	1		BPTF
17:65874861	17	65874861	G	T	0.195239	-0.0122191	0.00240722	3.89996e-07	403943	5.79471e-06	-5.07602	HDL_cholesterol	17:65892507	17	65892507	C	G	0.19	0.055	0.0081	1e-11	231420	6.561e-05	6.79012	T2D	0.763482	17:65392507-66392507	2655	17:65892507	1	1		BPTF
17:7537792	17	7537792	T	C	0.454	0.0158	0.0018	4.253e-18	694649	3.24e-06	8.77778	WHR	17:7533025	17	7533025	G	A	0.42	0.03	0.0065	5.2e-06	231420	4.225e-05	4.61538	T2D	0.920592	17:7049681-8049681	2545	17:7533025	1	1		ATP1B2
17:7537098	17	7537098	C	T	0.441	0.0076	0.0014	2.092e-07	191080	1.96e-06	5.42857	HbA1c	17:7537098	17	7537098	C	T	0.44	0.029	0.0064	9e-06	231420	4.096e-05	4.53125	T2D	0.970743	17:7049681-8049681						ATP1B2
18:58042821	18	58042821	C	T	0.0428	0.03863	0.00842346	4.519e-06	133936	7.09547e-05	4.586	LFR_females	18:58056473	18	58056473	A	T	0.024	-0.15	0.022	8.4e-11	231420	0.000484	-6.81818	T2D	0.706226	18:57348369-58348369	3031	18:58056473	2	2		MC4R
18:57861663	18	57861663	C	T	0.265901	0.01565	0.00225602	4.00037e-12	403943	5.08963e-06	6.937	triglycerides	18:57848369	18	57848369	T	A	0.24	0.056	0.0074	7.5e-14	231420	5.476e-05	7.56757	T2D	0.761584	18:57348369-58348369	3012	18:57848369	1	1		MC4R
18:57858802	18	57858802	G	A	0.26842	-0.0229371	0.00215624	1.99986e-26	403943	4.64937e-06	-10.6375	HDL_cholesterol	18:57848369	18	57848369	T	A	0.24	0.056	0.0074	7.5e-14	231420	5.476e-05	7.56757	T2D	0.886347	18:57348369-58348369	3031	18:57848369	1	1		MC4R
18:58043476	18	58043476	G	A	0.019935	-0.0334697	0.00713139	2.69998e-06	403943	5.08567e-05	-4.69329	triglycerides	18:58056473	18	58056473	A	T	0.024	-0.15	0.022	8.4e-11	231420	0.000484	-6.81818	T2D	0.894946	18:57348369-58348369	3012	18:58056473	2	2		MC4R
18:57850422	18	57850422	T	G	0.2488	-0.02126	0.00379237	2.074e-08	133936	1.4382e-05	-5.606	LFR_females	18:57848369	18	57848369	T	A	0.24	0.056	0.0074	7.5e-14	231420	5.476e-05	7.56757	T2D	0.951611	18:57348369-58348369	3031	18:57848369	1	1		MC4R
18:58055731	18	58055731	A	G	0.020675	-0.101995	0.0087074	1.08588e-31	325152	7.58188e-05	-11.7136	VAT	18:58056473	18	58056473	A	T	0.024	-0.15	0.022	8.4e-11	231420	0.000484	-6.81818	T2D	0.957547	18:57348369-58348369	3012	18:58056473	2	2		MC4R
18:57829135	18	57829135	C	T	0.2482	0.0552	0.0019	7.82e-184	806834	3.61e-06	29.0526	BMI	18:57829135	18	57829135	C	T	0.24	0.055	0.0074	2.1e-13	231420	5.476e-05	7.43243	T2D	0.961048	18:57348369-58348369						MC4R
18:58055731	18	58055731	A	G	0.0234	-0.09869	0.0113437	3.355e-18	133936	0.000128679	-8.7	AFR_females	18:58056473	18	58056473	A	T	0.024	-0.15	0.022	8.4e-11	231420	0.000484	-6.81818	T2D	0.963358	18:57348369-58348369	3129	18:58056473	2	2		MC4R
18:57850422	18	57850422	T	G	0.2488	0.04814	0.00378757	5.679e-37	133936	1.43457e-05	12.71	AFR_females	18:57848369	18	57848369	T	A	0.24	0.056	0.0074	7.5e-14	231420	5.476e-05	7.56757	T2D	0.964285	18:57348369-58348369	3129	18:57848369	1	1		MC4R
18:58055731	18	58055731	A	G	0.020675	0.0541719	0.00672834	8.19974e-16	403943	4.52706e-05	8.0513	HDL_cholesterol	18:58056473	18	58056473	A	T	0.024	-0.15	0.022	8.4e-11	231420	0.000484	-6.81818	T2D	0.967065	18:57348369-58348369	3031	18:58056473	2	2		MC4R
18:57850422	18	57850422	T	G	0.233853	0.0453449	0.00291751	1.79327e-54	325152	8.51184e-06	15.5423	VAT	18:57848369	18	57848369	T	A	0.24	0.056	0.0074	7.5e-14	231420	5.476e-05	7.56757	T2D	0.967086	18:57348369-58348369	3012	18:57848369	1	1		MC4R
18:60845884	18	60845884	C	T	0.398	-0.0142	0.0025	1.777e-09	207685	6.25e-06	-5.68	Fasting_insulin	18:60845884	18	60845884	C	T	0.39	-0.049	0.0067	5.1e-13	231420	4.489e-05	-7.31343	T2D	0.999775	18:60345884-61345884						BCL2A
18:60845884	18	60845884	C	T	0.398	-0.0478	0.0091	7.499e-08	59500	8.281e-05	-5.25275	2hGlu	18:60845884	18	60845884	C	T	0.39	-0.049	0.0067	5.1e-13	231420	4.489e-05	-7.31343	T2D	0.999804	18:60345884-61345884	2482	18:60845884	1	1		BCL2A
18:60845884	18	60845884	C	T	0.3755	0.0136	0.0018	1.047e-14	806834	3.24e-06	7.55556	BMI	18:60845884	18	60845884	C	T	0.39	-0.049	0.0067	5.1e-13	231420	4.489e-05	-7.31343	T2D	0.999984	18:60345884-61345884	2482	18:60845884	1	1		BCL2A
18:60845884	18	60845884	C	T	0.376795	-0.0123526	0.00205393	1.79999e-09	403943	4.21863e-06	-6.01413	triglycerides	18:60845884	18	60845884	C	T	0.39	-0.049	0.0067	5.1e-13	231420	4.489e-05	-7.31343	T2D	0.999997	18:60345884-61345884	2466	18:60845884	1	1		BCL2A
18:60845884	18	60845884	C	T	0.376551	-0.00320932	0.000401392	9.5e-16	437438	1.61116e-07	-7.99548	ALT	18:60845884	18	60845884	C	T	0.39	-0.049	0.0067	5.1e-13	231420	4.489e-05	-7.31343	T2D	1	18:60345884-61345884	2482	18:60845884	1	1		BCL2A
18:60845884	18	60845884	C	T	0.376576	-0.00399709	0.000531699	1.9e-14	437194	2.82704e-07	-7.51758	GGT	18:60845884	18	60845884	C	T	0.39	-0.049	0.0067	5.1e-13	231420	4.489e-05	-7.31343	T2D	1	18:60345884-61345884	2482	18:60845884	1	1		BCL2A
18:60845884	18	60845884	C	T	0.3757	-0.017	0.0018	1.326e-20	694649	3.24e-06	-9.44444	WHR	18:60845884	18	60845884	C	T	0.39	-0.049	0.0067	5.1e-13	231420	4.489e-05	-7.31343	T2D	1	18:60345884-61345884	2466	18:60845884	1	1		BCL2A
19:19460541	19	19460541	C	G	0.0684	0.03881	0.00630442	7.469e-10	133936	3.97457e-05	6.156	LFR_females	19:19460541	19	19460541	C	G	0.071	0.09	0.012	3e-13	231420	0.000144	7.5	T2D	0.847568	19:18888500-19888500						TM6SF2
19:19460541	19	19460541	C	G	0.0684	-0.04043	0.00629653	1.354e-10	133936	3.96463e-05	-6.421	TFR_females	19:19388500	19	19388500	T	A	0.08	0.093	0.012	6.3e-15	231420	0.000144	7.75	T2D	0.898124	19:18888500-19888500	2039	19:19388500	2	1		TM6SF2
19:19388500	19	19388500	T	A	0.0784	-0.0293	0.00656215	8.024e-06	112425	4.30618e-05	-4.465	AFR_males	19:19388500	19	19388500	T	A	0.08	0.093	0.012	6.3e-15	231420	0.000144	7.75	T2D	0.920654	19:18888500-19888500						TM6SF2
19:19460541	19	19460541	C	G	0.070133	0.00566756	0.00101059	9.2e-09	437194	1.02129e-06	5.60817	GGT	19:19388500	19	19388500	T	A	0.08	0.093	0.012	6.3e-15	231420	0.000144	7.75	T2D	0.967898	19:18888500-19888500	2105	19:19388500	1	1		TM6SF2
19:19460541	19	19460541	C	G	0.0606	0.0219	0.0037	3.68e-09	694649	1.369e-05	5.91892	WHR	19:19388500	19	19388500	T	A	0.08	0.093	0.012	6.3e-15	231420	0.000144	7.75	T2D	0.9735	19:18888500-19888500	2039	19:19388500	1	1		TM6SF2
19:19379549	19	19379549	T	C	0.074762	0.01705	0.000739039	1.8e-119	437438	5.46179e-07	23.0705	ALT	19:19388500	19	19388500	T	A	0.08	0.093	0.012	6.3e-15	231420	0.000144	7.75	T2D	0.991712	19:18888500-19888500	2105	19:19388500	1	1		TM6SF2
19:19379549	19	19379549	T	C	0.074608	-0.103184	0.00378074	5.29663e-164	403943	1.4294e-05	-27.292	triglycerides	19:19388500	19	19388500	T	A	0.08	0.093	0.012	6.3e-15	231420	0.000144	7.75	T2D	0.991745	19:18888500-19888500	2039	19:19388500	1	1		TM6SF2
19:19388500	19	19388500	T	A	0.075765	-0.105058	0.00391919	2.69774e-158	441016	1.53601e-05	-26.806	LDL_cholesterol	19:19388500	19	19388500	T	A	0.08	0.093	0.012	6.3e-15	231420	0.000144	7.75	T2D	0.99692	19:18888500-19888500	2040	19:19388500	1	1		TM6SF2
19:4920414	19	4920414	G	A	0.2549	0.01895	0.00374358	4.148e-07	133936	1.40144e-05	5.062	AFR_females	19:4947056	19	4947056	T	C	0.2	0.045	0.008	1.9e-08	231420	6.4e-05	5.625	T2D	0.898547	19:4448862-5448862	3229	19:4947056	1	1		UHRF1
19:45418790	19	45418790	C	T	0.234731	-0.00449458	0.00060906	1.7e-12	437194	3.70954e-07	-7.37954	GGT	19:45411941	19	45411941	C	T	0.15	-0.08	0.0092	1.8e-18	231420	8.464e-05	-8.69565	T2D	0.982987	19:44911941-45911941	3017	19:45411941	1	1		TOMM40/APOE
19:45411941	19	45411941	C	T	0.1541	-0.0215	0.0044495	1.356e-06	133936	1.97981e-05	-4.832	AFR_females	19:45411941	19	45411941	C	T	0.15	-0.08	0.0092	1.8e-18	231420	8.464e-05	-8.69565	T2D	0.990154	19:44911941-45911941	3028	19:45411941	1	1		TOMM40/APOE
19:45411941	19	45411941	C	T	0.1541	-0.026	0.0027	2.285e-21	694649	7.29e-06	-9.62963	WHR	19:45411941	19	45411941	C	T	0.15	-0.08	0.0092	1.8e-18	231420	8.464e-05	-8.69565	T2D	0.998947	19:44911941-45911941	3016	19:45411941	1	1		TOMM40/APOE
19:45411941	19	45411941	C	T	0.154512	-0.0085211	0.000537635	1.1e-56	437438	2.89051e-07	-15.8492	ALT	19:45411941	19	45411941	C	T	0.15	-0.08	0.0092	1.8e-18	231420	8.464e-05	-8.69565	T2D	0.999879	19:44911941-45911941	3017	19:45411941	1	1		TOMM40/APOE
19:46150182	19	46150182	G	A	0.437466	-0.00230417	0.000393228	4.1e-09	437438	1.54628e-07	-5.85963	ALT	19:46157019	19	46157019	G	A	0.44	-0.059	0.0065	2.5e-19	231420	4.225e-05	-9.07692	T2D	0.957421	19:45657019-46657019	2908	19:46157019	2	1		GIPR
19:4920414	19	4920414	G	A	0.2549	0.01895	0.00374358	4.148e-07	133936	1.40144e-05	5.062	AFR_females	19:4947056	19	4947056	T	C	0.2	0.045	0.008	1.9e-08	231420	6.4e-05	5.625	T2D	0.902313	19:4724998-5724998	3160	19:4947056	1	1		PTPRS
2:636017	2	636017	C	T	0.1696	-0.03535	0.00461067	1.776e-14	112425	2.12583e-05	-7.667	AFR_males	2:636017	2	636017	C	T	0.17	-0.054	0.0085	2.3e-10	231420	7.225e-05	-6.35294	T2D	0.72013	2:0-922144						TMEM18
2:653575	2	653575	T	C	0.171	0.02138	0.00463774	4.022e-06	112425	2.15087e-05	4.61	TFR_males	2:653575	2	653575	T	C	0.17	-0.056	0.0086	5.9e-11	231420	7.396e-05	-6.51163	T2D	0.729713	2:0-922144						TMEM18
2:644529	2	644529	T	C	0.829505	0.0211763	0.0041536	3.42695e-07	207685	1.72524e-05	5.09831	Fasting_insulin	2:644529	2	644529	T	C	0.17	-0.054	0.0085	2e-10	231420	7.225e-05	-6.35294	T2D	0.733317	2:0-922144						TMEM18
2:635200	2	635200	G	A	0.1571	-0.0578	0.0021	2.24e-159	806834	4.41e-06	-27.5238	BMI	2:635200	2	635200	G	A	0.17	-0.054	0.0085	2e-10	231420	7.225e-05	-6.35294	T2D	0.792849	2:0-922144						TMEM18
2:632348	2	632348	A	G	0.1567	-0.0578	0.0021	2.89e-161	806834	4.41e-06	-27.5238	BMI	2:632348	2	632348	A	G	0.17	-0.054	0.0085	2.1e-10	231420	7.225e-05	-6.35294	T2D	0.792849	2:0-922144						TMEM18
2:417167	2	417167	C	T	0.0382846	-0.0769004	0.00576716	1.46435e-40	325152	3.32601e-05	-13.3342	VAT	2:417167	2	417167	C	T	0.05	-0.11	0.016	3.3e-11	231420	0.000256	-6.875	T2D	0.799528	2:0-922144						TMEM18
2:417167	2	417167	C	T	0.0466	-0.08987	0.00745809	2.061e-33	133936	5.56231e-05	-12.05	AFR_females	2:417167	2	417167	C	T	0.05	-0.11	0.016	3.3e-11	231420	0.000256	-6.875	T2D	0.990547	2:0-922144						TMEM18
2:417167	2	417167	C	T	0.0466	0.04238	0.00746784	1.388e-08	133936	5.57687e-05	5.675	LFR_females	2:417167	2	417167	C	T	0.05	-0.11	0.016	3.3e-11	231420	0.000256	-6.875	T2D	0.992766	2:0-922144						TMEM18
2:121347612	2	121347612	C	G	0.271204	-0.00493454	0.000596539	1.6e-16	437194	3.55859e-07	-8.27195	GGT	2:121347612	2	121347612	C	G	0.27	-0.058	0.0075	1.4e-14	231420	5.625e-05	-7.73333	T2D	0.999988	2:120847612-121847612	2731	2:121347612	2	1		GLI2
2:165544450	2	165544450	A	G	0.362783	0.0375883	0.00820074	4.57204e-06	32161	6.72522e-05	4.58352	Leptin	2:165528876	2	165528876	T	C	0.4	-0.061	0.0065	2e-20	231420	4.225e-05	-9.38462	T2D	0.679931	2:165013091-166013091	2035	2:165528876	1	1		GRB14/COBLL1
2:165556760	2	165556760	C	A	0.354	0.02162	0.00339031	1.808e-10	133936	1.14942e-05	6.377	TFR_females	2:165528876	2	165528876	T	C	0.4	-0.061	0.0065	2e-20	231420	4.225e-05	-9.38462	T2D	0.902731	2:165013091-166013091	2035	2:165528876	1	1		GRB14/COBLL1
2:165539661	2	165539661	C	T	0.4186	-0.02649	0.0032915	8.47e-16	133936	1.0834e-05	-8.048	LFR_females	2:165528876	2	165528876	T	C	0.4	-0.061	0.0065	2e-20	231420	4.225e-05	-9.38462	T2D	0.916377	2:165013091-166013091	2036	2:165528876	1	1		GRB14/COBLL1
2:165554302	2	165554302	T	C	0.120192	-0.00543439	0.000596691	7.8e-20	437438	3.5604e-07	-9.10754	ALT	2:165554302	2	165554302	T	C	0.13	-0.085	0.0097	1.7e-18	231420	9.409e-05	-8.76289	T2D	0.972829	2:165013091-166013091	2225	2:165554302	3	3		GRB14/COBLL1
2:165551201	2	165551201	C	T	0.13	-0.0367	0.0026	1.419e-44	694649	6.76e-06	-14.1154	WHR	2:165554302	2	165554302	T	C	0.13	-0.085	0.0097	1.7e-18	231420	9.409e-05	-8.76289	T2D	0.976827	2:165013091-166013091	2035	2:165554302	3	3		GRB14/COBLL1
2:165555539	2	165555539	G	A	0.120124	0.040872	0.00292537	2.29985e-44	403943	8.55779e-06	13.9716	HDL_cholesterol	2:165554302	2	165554302	T	C	0.13	-0.085	0.0097	1.7e-18	231420	9.409e-05	-8.76289	T2D	0.980773	2:165013091-166013091	2092	2:165554302	2	3		GRB14/COBLL1
2:165555539	2	165555539	G	A	0.120125	-0.0445883	0.00304626	1.59993e-48	403943	9.2797e-06	-14.6371	triglycerides	2:165554302	2	165554302	T	C	0.13	-0.085	0.0097	1.7e-18	231420	9.409e-05	-8.76289	T2D	0.982182	2:165013091-166013091	2035	2:165554302	2	3		GRB14/COBLL1
2:165528624	2	165528624	T	G	0.409	-0.0199	0.0019	7.711e-28	207685	3.61e-06	-10.4737	Fasting_insulin	2:165528876	2	165528876	T	C	0.4	-0.061	0.0065	2e-20	231420	4.225e-05	-9.38462	T2D	0.990037	2:165013091-166013091	2223	2:165528876	1	1		GRB14/COBLL1
2:165528876	2	165528876	T	C	0.392502	-0.0112747	0.00212909	1.2e-07	441016	4.53302e-06	-5.29555	LDL_cholesterol	2:165528876	2	165528876	T	C	0.4	-0.061	0.0065	2e-20	231420	4.225e-05	-9.38462	T2D	0.991844	2:165013091-166013091	2092	2:165528876	1	1		GRB14/COBLL1
2:165528624	2	165528624	T	G	0.4059	-0.0324	0.0017	2.454e-77	694649	2.89e-06	-19.0588	WHR	2:165528876	2	165528876	T	C	0.4	-0.061	0.0065	2e-20	231420	4.225e-05	-9.38462	T2D	0.991873	2:165013091-166013091	2035	2:165528876	1	1		GRB14/COBLL1
2:165528876	2	165528876	T	C	0.392571	-0.00451266	0.000524439	1.5e-18	437194	2.75036e-07	-8.60474	GGT	2:165528876	2	165528876	T	C	0.4	-0.061	0.0065	2e-20	231420	4.225e-05	-9.38462	T2D	0.992133	2:165013091-166013091	2141	2:165528876	1	1		GRB14/COBLL1
2:165528624	2	165528624	T	G	0.4074	0.0108	0.0016	4.401e-11	806834	2.56e-06	6.75	BMI	2:165528876	2	165528876	T	C	0.4	-0.061	0.0065	2e-20	231420	4.225e-05	-9.38462	T2D	0.992968	2:165013091-166013091	2141	2:165528876	1	1		GRB14/COBLL1
2:165528624	2	165528624	T	G	0.392032	-0.0375963	0.00202738	9.09913e-77	403943	4.11027e-06	-18.5443	triglycerides	2:165528876	2	165528876	T	C	0.4	-0.061	0.0065	2e-20	231420	4.225e-05	-9.38462	T2D	0.993253	2:165013091-166013091	2035	2:165528876	1	1		GRB14/COBLL1
2:165528876	2	165528876	T	C	0.392581	-0.00454003	0.000396874	1.7e-30	437438	1.57509e-07	-11.4395	ALT	2:165528876	2	165528876	T	C	0.4	-0.061	0.0065	2e-20	231420	4.225e-05	-9.38462	T2D	0.99355	2:165013091-166013091	2225	2:165528876	1	1		GRB14/COBLL1
2:165528876	2	165528876	T	C	0.392619	0.0277324	0.00194608	4.49987e-46	403943	3.78723e-06	14.2504	HDL_cholesterol	2:165528876	2	165528876	T	C	0.4	-0.061	0.0065	2e-20	231420	4.225e-05	-9.38462	T2D	0.994011	2:165013091-166013091	2092	2:165528876	1	1		GRB14/COBLL1
2:43611883	2	43611883	C	T	0.079	-0.0213	0.003	2.633e-13	207685	9e-06	-7.1	Fasting_glucose	2:43611883	2	43611883	C	T	0.1	-0.13	0.011	1.1e-29	231420	0.000121	-11.8182	T2D	0.750078	2:43198028-44198028						THADA
2:59026387	2	59026387	A	G	0.410543	0.0102194	0.00193711	1.29999e-07	403943	3.7524e-06	5.27559	HDL_cholesterol	2:58979783	2	58979783	C	T	0.39	-0.037	0.0065	1.9e-08	231420	4.225e-05	-5.69231	T2D	0.81013	2:58481064-59481064	2215	2:58979783	1	2		BNIPL
2:58951187	2	58951187	A	G	0.4181	-0.02347	0.00329635	1.082e-12	133936	1.08659e-05	-7.12	AFR_females	2:58979783	2	58979783	C	T	0.39	-0.037	0.0065	1.9e-08	231420	4.225e-05	-5.69231	T2D	0.870982	2:58481064-59481064	2257	2:58979783	1	2		BNIPL
2:59335104	2	59335104	T	G	0.397194	-0.00952924	0.00195085	1e-06	403943	3.80582e-06	-4.88466	HDL_cholesterol	2:59321225	2	59321225	A	G	0.39	0.037	0.0065	1.9e-08	231420	4.225e-05	5.69231	T2D	0.964771	2:58481064-59481064	2215	2:59321225	2	1		BNIPL
2:59321225	2	59321225	A	G	0.39818	0.00264911	0.000525501	5.7e-07	437194	2.76151e-07	5.04111	GGT	2:59321225	2	59321225	A	G	0.39	0.037	0.0065	1.9e-08	231420	4.225e-05	5.69231	T2D	0.972852	2:58481064-59481064	2252	2:59321225	1	1		BNIPL
2:59306564	2	59306564	T	C	0.398184	0.0022637	0.000397444	5.8e-09	437438	1.57962e-07	5.69565	ALT	2:59321225	2	59321225	A	G	0.39	0.037	0.0065	1.9e-08	231420	4.225e-05	5.69231	T2D	0.973077	2:58481064-59481064	2257	2:59321225	1	1		BNIPL
2:59312675	2	59312675	T	C	0.3931	0.01796	0.00330816	5.661e-08	133936	1.09439e-05	5.429	AFR_females	2:59321225	2	59321225	A	G	0.39	0.037	0.0065	1.9e-08	231420	4.225e-05	5.69231	T2D	0.976024	2:58481064-59481064	2257	2:59321225	2	1		BNIPL
2:59330227	2	59330227	A	G	0.396727	0.0123118	0.00203069	1.29999e-09	403943	4.1237e-06	6.06287	triglycerides	2:59321225	2	59321225	A	G	0.39	0.037	0.0065	1.9e-08	231420	4.225e-05	5.69231	T2D	0.976957	2:58481064-59481064	2212	2:59321225	1	1		BNIPL
2:59321225	2	59321225	A	G	0.398496	0.0224268	0.00253983	1.04642e-18	325152	6.45075e-06	8.83004	VAT	2:59321225	2	59321225	A	G	0.39	0.037	0.0065	1.9e-08	231420	4.225e-05	5.69231	T2D	0.979717	2:58481064-59481064	2212	2:59321225	1	1		BNIPL
2:59307725	2	59307725	G	A	0.3888	0.0194	0.0016	4.013e-32	806834	2.56e-06	12.125	BMI	2:59321225	2	59321225	A	G	0.39	0.037	0.0065	1.9e-08	231420	4.225e-05	5.69231	T2D	0.986591	2:58481064-59481064	2252	2:59321225	2	1		BNIPL
2:65688114	2	65688114	C	T	0.45497	-0.0138856	0.00198985	2.99985e-12	403943	3.9595e-06	-6.97821	triglycerides	2:65655012	2	65655012	G	C	0.4	-0.052	0.0065	3.1e-15	231420	4.225e-05	-8	T2D	0.928655	2:64787896-65787896	2762	2:65655012	3	1		CEP68
2:65279414	2	65279414	G	A	0.376773	0.0149623	0.00196239	2.39994e-14	403943	3.85097e-06	7.62453	HDL_cholesterol	2:65287896	2	65287896	G	A	0.37	-0.053	0.0066	1.2e-15	231420	4.356e-05	-8.0303	T2D	0.967625	2:64787896-65787896	2762	2:65287896	1	2		CEP68
2:65291546	2	65291546	G	A	0.416789	-0.00222477	0.000393261	7.6e-09	437438	1.54654e-07	-5.65724	ALT	2:65287896	2	65287896	G	A	0.37	-0.053	0.0066	1.2e-15	231420	4.356e-05	-8.0303	T2D	0.975711	2:64787896-65787896	2812	2:65287896	1	2		CEP68
2:65296280	2	65296280	C	T	0.364098	-0.0185964	0.00205463	1.39991e-19	403943	4.2215e-06	-9.05097	triglycerides	2:65287896	2	65287896	G	A	0.37	-0.053	0.0066	1.2e-15	231420	4.356e-05	-8.0303	T2D	0.987645	2:64787896-65787896	2762	2:65287896	1	2		CEP68
20:43042364	20	43042364	T	C	0.03101	0.00611675	0.00112122	8.6e-08	437438	1.25713e-06	5.45544	ALT	20:43042364	20	43042364	T	C	0.035	0.16	0.017	3.2e-20	231420	0.000289	9.41176	T2D	0.999661	20:42542364-43542364	2554	20:43042364	2	1		HNF4A
20:43042364	20	43042364	T	C	0.030912	-0.0596473	0.00602335	4.10015e-23	441016	3.62807e-05	-9.90268	LDL_cholesterol	20:43042364	20	43042364	T	C	0.035	0.16	0.017	3.2e-20	231420	0.000289	9.41176	T2D	1	20:42542364-43542364	2495	20:43042364	1	1		HNF4A
20:43042364	20	43042364	T	C	0.031006	0.014741	0.00148615	2.1e-23	437194	2.20864e-06	9.91892	GGT	20:43042364	20	43042364	T	C	0.035	0.16	0.017	3.2e-20	231420	0.000289	9.41176	T2D	1	20:42542364-43542364	2554	20:43042364	1	1		HNF4A
20:43042364	20	43042364	T	C	0.031001	-0.13902	0.00550806	1.49968e-140	403943	3.03387e-05	-25.2394	HDL_cholesterol	20:43042364	20	43042364	T	C	0.035	0.16	0.017	3.2e-20	231420	0.000289	9.41176	T2D	1	20:42542364-43542364	2495	20:43042364	1	1		HNF4A
20:45599090	20	45599090	G	C	0.282277	-0.00232453	0.000432424	3.7e-08	437438	1.86991e-07	-5.37558	ALT	20:45599090	20	45599090	G	C	0.28	-0.047	0.0071	7e-11	231420	5.041e-05	-6.61972	T2D	0.613104	20:45098564-46098564						EYA2
20:45581777	20	45581777	G	C	0.475	0.012	0.002	1.324e-09	207685	4e-06	6	Fasting_insulin	20:45581777	20	45581777	G	C	0.43	0.041	0.0064	1.3e-10	231420	4.096e-05	6.40625	T2D	0.96834	20:45098564-46098564						EYA2
20:45602037	20	45602037	C	G	0.259964	0.0133124	0.00218121	1e-09	403943	4.75768e-06	6.10322	HDL_cholesterol	20:45599090	20	45599090	G	C	0.28	-0.047	0.0071	7e-11	231420	5.041e-05	-6.61972	T2D	0.981017	20:45098564-46098564	2630	20:45599090	2	1		EYA2
20:45599090	20	45599090	G	C	0.281997	-0.0178509	0.00221245	7.10068e-16	403943	4.89494e-06	-8.06839	triglycerides	20:45599090	20	45599090	G	C	0.28	-0.047	0.0071	7e-11	231420	5.041e-05	-6.61972	T2D	0.985408	20:45098564-46098564	2630	20:45599090	1	1		EYA2
3:12396913	3	12396913	A	G	0.119741	-0.0249409	0.00305706	3.40017e-16	403943	9.34562e-06	-8.15846	triglycerides	3:12336507	3	12336507	A	G	0.12	-0.11	0.0098	1.6e-27	231420	9.604e-05	-11.2245	T2D	0.649539	3:11836507-12836507	2787	3:12336507	1	1		PPARG
3:12494794	3	12494794	C	A	0.464149	-0.00309465	0.000516498	1.6e-09	437194	2.6677e-07	-5.9916	GGT	3:12488882	3	12488882	C	G	0.42	0.031	0.0064	1.2e-06	231420	4.096e-05	4.84375	T2D	0.658521	3:11836507-12836507	2860	3:12488882	3	2		PPARG
3:12494794	3	12494794	C	A	0.464475	-0.013724	0.00199759	6.4003e-12	403943	3.99037e-06	-6.87028	triglycerides	3:12488882	3	12488882	C	G	0.42	0.031	0.0064	1.2e-06	231420	4.096e-05	4.84375	T2D	0.697813	3:11836507-12836507	2787	3:12488882	2	2		PPARG
3:12375956	3	12375956	T	C	0.117	-0.0278	0.0029	2.917e-21	207685	8.41e-06	-9.58621	Fasting_insulin	3:12336507	3	12336507	A	G	0.12	-0.11	0.0098	1.6e-27	231420	9.604e-05	-11.2245	T2D	0.78047	3:11836507-12836507	2861	3:12336507	1	1		PPARG
3:12392272	3	12392272	T	C	0.120357	0.0254853	0.00379054	1.77529e-11	325152	1.43682e-05	6.7234	VAT	3:12336507	3	12336507	A	G	0.12	-0.11	0.0098	1.6e-27	231420	9.604e-05	-11.2245	T2D	0.901524	3:11836507-12836507	2788	3:12336507	1	1		PPARG
3:12393125	3	12393125	G	C	0.1048	-0.03561	0.00495961	7.013e-13	133936	2.45977e-05	-7.18	LFR_females	3:12336507	3	12336507	A	G	0.12	-0.11	0.0098	1.6e-27	231420	9.604e-05	-11.2245	T2D	0.942214	3:11836507-12836507	2796	3:12336507	1	1		PPARG
3:12393125	3	12393125	G	C	0.119696	-0.00685219	0.000597108	1e-31	437438	3.56538e-07	-11.4756	ALT	3:12336507	3	12336507	A	G	0.12	-0.11	0.0098	1.6e-27	231420	9.604e-05	-11.2245	T2D	0.961862	3:11836507-12836507	2863	3:12336507	1	1		PPARG
3:12393125	3	12393125	G	C	0.1048	0.03184	0.00495333	1.296e-10	133936	2.45355e-05	6.428	TFR_females	3:12336507	3	12336507	A	G	0.12	-0.11	0.0098	1.6e-27	231420	9.604e-05	-11.2245	T2D	0.965001	3:11836507-12836507	2796	3:12336507	1	1		PPARG
3:12336507	3	12336507	A	G	0.1041	0.017	0.0025	9.598e-12	806834	6.25e-06	6.8	BMI	3:12336507	3	12336507	A	G	0.12	-0.11	0.0098	1.6e-27	231420	9.604e-05	-11.2245	T2D	0.992617	3:11836507-12836507	2860	3:12336507	2	1		PPARG
3:12336507	3	12336507	A	G	0.118733	-0.0089575	0.0007943	4.1e-31	437194	6.30912e-07	-11.2772	GGT	3:12336507	3	12336507	A	G	0.12	-0.11	0.0098	1.6e-27	231420	9.604e-05	-11.2245	T2D	0.992705	3:11836507-12836507	2860	3:12336507	1	1		PPARG
3:129341403	3	129341403	C	A	0.195876	-0.0126419	0.0025181	5.19996e-07	403943	6.34083e-06	-5.02041	triglycerides	3:129341403	3	129341403	C	A	0.2	-0.036	0.0081	7.8e-06	231420	6.561e-05	-4.44444	T2D	0.629735	3:128833182-129833182						TMCC1
3:152495901	3	152495901	G	T	0.044	-0.0225	0.0046	5.422e-06	207685	2.116e-05	-4.8913	Fasting_glucose	3:152409008	3	152409008	G	A	0.04	-0.095	0.016	6.8e-09	231420	0.000256	-5.9375	T2D	0.793671	3:151586533-152586533	2374	3:152409008	2	1		MBNL1
3:185516520	3	185516520	A	G	0.3139	0.0152	0.0018	5.665e-17	694649	3.24e-06	8.44444	WHR	3:185534482	3	185534482	A	G	0.31	0.11	0.0068	2.6e-57	231420	4.624e-05	16.1765	T2D	0.877993	3:185003456-186003456	2194	3:185534482	1	1		IGF2BP2
3:185518910	3	185518910	A	G	0.288	0.0114	0.0018	5.005e-10	207685	3.24e-06	6.33333	Fasting_glucose	3:185534482	3	185534482	A	G	0.31	0.11	0.0068	2.6e-57	231420	4.624e-05	16.1765	T2D	0.92016	3:185003456-186003456	2192	3:185534482	1	1		IGF2BP2
3:185514189	3	185514189	A	G	0.286	0.0559	0.0082	1.563e-11	59500	6.724e-05	6.81707	2hGlu	3:185534482	3	185534482	A	G	0.31	0.11	0.0068	2.6e-57	231420	4.624e-05	16.1765	T2D	0.931567	3:185003456-186003456	2192	3:185534482	1	1		IGF2BP2
3:185508591	3	185508591	C	T	0.289	0.0064	0.0013	4.718e-06	191080	1.69e-06	4.92308	HbA1c	3:185534482	3	185534482	A	G	0.31	0.11	0.0068	2.6e-57	231420	4.624e-05	16.1765	T2D	0.936715	3:185003456-186003456	2192	3:185534482	1	1		IGF2BP2
3:46973673	3	46973673	C	T	0.337953	0.0356354	0.00748546	1.93001e-06	39883	5.60321e-05	4.76062	Adiponectin	3:46925539	3	46925539	T	C	0.37	-0.038	0.0066	1.5e-08	231420	4.356e-05	-5.75758	T2D	0.679104	3:46425539-47425539	2020	3:46925539	1	1		KIF9
3:47036756	3	47036756	G	C	0.405732	-0.00563819	0.000523286	4.4e-27	437194	2.73828e-07	-10.7746	GGT	3:46925539	3	46925539	T	C	0.37	-0.038	0.0066	1.5e-08	231420	4.356e-05	-5.75758	T2D	0.705122	3:46425539-47425539	2018	3:46925539	1	1		KIF9
3:47070497	3	47070497	A	C	0.4074	-0.0148	0.0017	2.124e-17	694649	2.89e-06	-8.70588	WHR	3:46925539	3	46925539	T	C	0.37	-0.038	0.0066	1.5e-08	231420	4.356e-05	-5.75758	T2D	0.720573	3:46425539-47425539	2015	3:46925539	1	1		KIF9
3:46925539	3	46925539	T	C	0.379649	-0.0112481	0.00205888	4.70002e-08	403943	4.23899e-06	-5.46321	triglycerides	3:46925539	3	46925539	T	C	0.37	-0.038	0.0066	1.5e-08	231420	4.356e-05	-5.75758	T2D	0.741842	3:46425539-47425539						KIF9
4:744972	4	744972	T	G	0.0473	-0.0199	0.0041	1.529e-06	806834	1.681e-05	-4.85366	BMI	4:744972	4	744972	T	G	0.046	0.11	0.015	1.2e-12	231420	0.000225	7.33333	T2D	0.981006	4:244972-1244972						PCGF3
4:52928979	4	52928979	T	A	0.4216	-0.01544	0.00327674	2.454e-06	133936	1.0737e-05	-4.712	LFR_females	4:52818664	4	52818664	G	A	0.32	0.038	0.0069	4.5e-08	231419	4.761e-05	5.50725	T2D	0.6248	4:52318664-53318664	1286	4:52818664	1	1		USP46
4:52818664	4	52818664	G	A	0.322361	0.015695	0.00265689	3.47822e-09	325152	7.05909e-06	5.90727	VAT	4:52818664	4	52818664	G	A	0.32	0.038	0.0069	4.5e-08	231419	4.761e-05	5.50725	T2D	0.787984	4:52318664-53318664	1283	4:52818664	1	1		USP46
4:6292020	4	6292020	A	C	0.365	-0.0102	0.0017	2.425e-07	207685	2.89e-06	-6	Fasting_glucose	4:6299914	4	6299914	A	G	0.41	-0.087	0.0065	4.4e-40	231420	4.225e-05	-13.3846	T2D	0.852126	4:5806763-6806763	4034	4:6299914	1	1		WFS1
4:89885714	4	89885714	T	C	0.4986	-0.0084	0.0017	9.643e-07	694649	2.89e-06	-4.94118	WHR	4:89746220	4	89746220	G	C	0.25	-0.038	0.0074	4.2e-07	231420	5.476e-05	-5.13514	T2D	0.674266	4:89240894-90240894	2415	4:89746220	2	2		FAM13A
4:89711849	4	89711849	C	T	0.4736	-0.01581	0.00323843	1.05e-06	133936	1.04874e-05	-4.882	TFR_females	4:89740894	4	89740894	C	G	0.5	-0.036	0.0064	3e-08	231420	4.096e-05	-5.625	T2D	0.90089	4:89240894-90240894	2421	4:89740894	1	1		FAM13A
4:89740128	4	89740128	A	G	0.474839	-0.0322488	0.00709042	5.41003e-06	39883	5.0274e-05	-4.54822	Adiponectin	4:89740894	4	89740894	C	G	0.5	-0.036	0.0064	3e-08	231420	4.096e-05	-5.625	T2D	0.915483	4:89240894-90240894	2579	4:89740894	1	1		FAM13A
4:89723065	4	89723065	A	G	0.464071	-0.0200444	0.00191167	1e-25	403943	3.65448e-06	-10.4853	HDL_cholesterol	4:89740894	4	89740894	C	G	0.5	-0.036	0.0064	3e-08	231420	4.096e-05	-5.625	T2D	0.91978	4:89240894-90240894	2520	4:89740894	1	1		FAM13A
4:89713121	4	89713121	T	C	0.464032	0.0150159	0.00199432	5.10035e-14	403943	3.97731e-06	7.52933	triglycerides	4:89740894	4	89740894	C	G	0.5	-0.036	0.0064	3e-08	231420	4.096e-05	-5.625	T2D	0.921975	4:89240894-90240894	2415	4:89740894	1	1		FAM13A
4:89711849	4	89711849	C	T	0.4736	0.01782	0.00324354	3.942e-08	133936	1.05205e-05	5.494	LFR_females	4:89740894	4	89740894	C	G	0.5	-0.036	0.0064	3e-08	231420	4.096e-05	-5.625	T2D	0.922395	4:89240894-90240894	2421	4:89740894	1	1		FAM13A
4:89726283	4	89726283	C	A	0.4793	0.026	0.0017	2.916e-52	694649	2.89e-06	15.2941	WHR	4:89740894	4	89740894	C	G	0.5	-0.036	0.0064	3e-08	231420	4.096e-05	-5.625	T2D	0.924406	4:89240894-90240894	2415	4:89740894	1	1		FAM13A
4:89741269	4	89741269	A	G	0.488	0.0118	0.0018	6.021e-11	207685	3.24e-06	6.55556	Fasting_insulin	4:89740894	4	89740894	C	G	0.5	-0.036	0.0064	3e-08	231420	4.096e-05	-5.625	T2D	0.934797	4:89240894-90240894	2732	4:89740894	1	1		FAM13A
4:89753225	4	89753225	G	A	0.21521	0.0180543	0.00232055	7.19946e-15	403943	5.38495e-06	7.78018	HDL_cholesterol	4:89746220	4	89746220	G	C	0.25	-0.038	0.0074	4.2e-07	231420	5.476e-05	-5.13514	T2D	0.938504	4:89240894-90240894	2520	4:89746220	2	2		FAM13A
5:102301358	5	102301358	C	T	0.042	-0.0215	0.0048	1.257e-06	207685	2.304e-05	-4.47917	Fasting_glucose	5:102301358	5	102301358	C	T	0.05	0.17	0.015	9e-28	231420	0.000225	11.3333	T2D	0.90164	5:101922968-102922968						PAM
5:133899351	5	133899351	G	A	0.278	-0.02153	0.00359973	2.221e-09	133936	1.29581e-05	-5.981	AFR_females	5:133864599	5	133864599	A	G	0.43	0.037	0.0064	9.2e-09	231420	4.096e-05	5.78125	T2D	0.653875	5:133364599-134364599	1704	5:133864599	1	1		PHF15
5:133864599	5	133864599	A	G	0.420201	-0.0137788	0.00251475	4.27264e-08	325152	6.32399e-06	-5.4792	VAT	5:133864599	5	133864599	A	G	0.43	0.037	0.0064	9.2e-09	231420	4.096e-05	5.78125	T2D	0.993954	5:133364599-134364599	1561	5:133864599	1	1		PHF15
5:133864599	5	133864599	A	G	0.4055	-0.0128	0.0016	5.499e-15	806834	2.56e-06	-8	BMI	5:133864599	5	133864599	A	G	0.43	0.037	0.0064	9.2e-09	231420	4.096e-05	5.78125	T2D	0.995825	5:133364599-134364599	1703	5:133864599	1	1		PHF15
5:53298025	5	53298025	A	G	0.261384	-0.0424183	0.00805828	1.41e-07	39883	6.49358e-05	-5.26394	Adiponectin	5:53321956	5	53321956	T	G	0.2	0.055	0.0079	2.2e-12	231420	6.241e-05	6.96203	T2D	0.791776	5:52771420-53771420	3179	5:53321956	1	1		ARL15
5:53303595	5	53303595	C	T	0.2522	-0.0106	0.0019	5.439e-08	806834	3.61e-06	-5.57895	BMI	5:53321956	5	53321956	T	G	0.2	0.055	0.0079	2.2e-12	231420	6.241e-05	6.96203	T2D	0.884099	5:52771420-53771420	3166	5:53321956	1	1		ARL15
5:53283630	5	53283630	T	A	0.381653	0.0136289	0.00196703	4.19952e-12	403943	3.86921e-06	6.92867	HDL_cholesterol	5:53271420	5	53271420	G	A	0.31	-0.051	0.0069	2.1e-13	231420	4.761e-05	-7.3913	T2D	0.969392	5:52771420-53771420	3126	5:53271420	3	3		ARL15
5:53271420	5	53271420	G	A	0.2953	-0.01558	0.00349093	8.104e-06	133936	1.21866e-05	-4.463	TFR_females	5:53271420	5	53271420	G	A	0.31	-0.051	0.0069	2.1e-13	231420	4.761e-05	-7.3913	T2D	0.9707	5:52771420-53771420	3090	5:53271420	2	3		ARL15
5:53283630	5	53283630	T	A	0.381867	-0.0025303	0.000400601	8.9e-10	437438	1.60481e-07	-6.31626	ALT	5:53271420	5	53271420	G	A	0.31	-0.051	0.0069	2.1e-13	231420	4.761e-05	-7.3913	T2D	0.972097	5:52771420-53771420	3252	5:53271420	1	3		ARL15
5:52777864	5	52777864	A	G	0.207085	0.00228046	0.000480583	1.2e-06	437438	2.3096e-07	4.74519	ALT	5:52774510	5	52774510	A	G	0.22	0.039	0.0076	3.7e-07	231420	5.776e-05	5.13158	T2D	0.985513	5:52771420-53771420	3252	5:52774510	2	2		ARL15
5:53272664	5	53272664	G	A	0.307269	-0.0147739	0.00215384	6.89922e-12	403943	4.63903e-06	-6.85933	triglycerides	5:53271420	5	53271420	G	A	0.31	-0.051	0.0069	2.1e-13	231420	4.761e-05	-7.3913	T2D	0.994634	5:52771420-53771420	3088	5:53271420	2	3		ARL15
5:53272664	5	53272664	G	A	0.293	-0.0165	0.002	7.329e-17	207685	4e-06	-8.25	Fasting_insulin	5:53271420	5	53271420	G	A	0.31	-0.051	0.0069	2.1e-13	231420	4.761e-05	-7.3913	T2D	0.996622	5:52771420-53771420	3246	5:53271420	1	3		ARL15
5:55861464	5	55861464	T	C	0.191879	0.0461257	0.00252235	1.10002e-74	403943	6.36225e-06	18.2868	triglycerides	5:55856375	5	55856375	T	G	0.2	0.067	0.008	5.5e-17	231420	6.4e-05	8.375	T2D	0.762001	5:55308475-56308475	3174	5:55856375	1	2		ANKRD55
5:55861464	5	55861464	T	C	0.191987	-0.0304729	0.00242095	2.49977e-36	403943	5.861e-06	-12.5872	HDL_cholesterol	5:55856375	5	55856375	T	G	0.2	0.067	0.008	5.5e-17	231420	6.4e-05	8.375	T2D	0.778532	5:55308475-56308475	3187	5:55856375	1	2		ANKRD55
5:56260363	5	56260363	A	G	0.3468	0.01656	0.00342857	1.368e-06	133936	1.17551e-05	4.83	AFR_females	5:56196604	5	56196604	G	A	0.26	0.038	0.0072	1.7e-07	231420	5.184e-05	5.27778	T2D	0.782067	5:55308475-56308475	3244	5:56196604	1	3		ANKRD55
5:55861464	5	55861464	T	C	0.191852	0.00497183	0.000496744	2.4e-23	437438	2.46755e-07	10.0088	ALT	5:55856375	5	55856375	T	G	0.2	0.067	0.008	5.5e-17	231420	6.4e-05	8.375	T2D	0.791067	5:55308475-56308475	3211	5:55856375	1	2		ANKRD55
5:55861464	5	55861464	T	C	0.191858	0.00576022	0.0006569	7.6e-19	437194	4.31518e-07	8.76879	GGT	5:55856375	5	55856375	T	G	0.2	0.067	0.008	5.5e-17	231420	6.4e-05	8.375	T2D	0.796599	5:55308475-56308475	3211	5:55856375	1	2		ANKRD55
5:55860781	5	55860781	G	A	0.169	0.0187	0.0025	2.812e-14	207685	6.25e-06	7.48	Fasting_insulin	5:55856375	5	55856375	T	G	0.2	0.067	0.008	5.5e-17	231420	6.4e-05	8.375	T2D	0.815651	5:55308475-56308475	3308	5:55856375	2	2		ANKRD55
5:55861464	5	55861464	T	C	0.1899	0.02075	0.0041081	4.389e-07	133936	1.68765e-05	5.051	LFR_females	5:55856375	5	55856375	T	G	0.2	0.067	0.008	5.5e-17	231420	6.4e-05	8.375	T2D	0.874572	5:55308475-56308475	3187	5:55856375	3	2		ANKRD55
5:55804552	5	55804552	A	C	0.2416	-0.02063	0.0041459	6.51e-07	112425	1.71885e-05	-4.976	LFR_males	5:55808475	5	55808475	C	T	0.26	-0.073	0.0073	3.8e-23	231420	5.329e-05	-10	T2D	0.913022	5:55308475-56308475	3185	5:55808475	1	1		ANKRD55
5:55804552	5	55804552	A	C	0.2416	0.0213	0.00413592	2.609e-07	112425	1.71059e-05	5.15	TFR_males	5:55808475	5	55808475	C	T	0.26	-0.073	0.0073	3.8e-23	231420	5.329e-05	-10	T2D	0.935467	5:55308475-56308475	3185	5:55808475	1	1		ANKRD55
5:55796639	5	55796639	T	C	0.254522	0.0150617	0.00284671	1.217e-07	325152	8.10374e-06	5.29092	VAT	5:55808475	5	55808475	C	T	0.26	-0.073	0.0073	3.8e-23	231420	5.329e-05	-10	T2D	0.959797	5:55308475-56308475	3174	5:55808475	1	1		ANKRD55
5:55809138	5	55809138	C	A	0.284	-0.0129	0.002	9.665e-10	207685	4e-06	-6.45	Fasting_glucose	5:55808475	5	55808475	C	T	0.26	-0.073	0.0073	3.8e-23	231420	5.329e-05	-10	T2D	0.966542	5:55308475-56308475	3308	5:55808475	1	1		ANKRD55
5:55809138	5	55809138	C	A	0.284	-0.0193	0.0022	6.065e-18	207685	4.84e-06	-8.77273	Fasting_insulin	5:55808475	5	55808475	C	T	0.26	-0.073	0.0073	3.8e-23	231420	5.329e-05	-10	T2D	0.96673	5:55308475-56308475	3308	5:55808475	1	1		ANKRD55
5:55805639	5	55805639	C	T	0.2712	-0.02967	0.00369812	1.038e-15	133936	1.36761e-05	-8.023	LFR_females	5:55808475	5	55808475	C	T	0.26	-0.073	0.0073	3.8e-23	231420	5.329e-05	-10	T2D	0.968409	5:55308475-56308475	3187	5:55808475	1	1		ANKRD55
5:55805639	5	55805639	C	T	0.2712	0.03419	0.00369222	2.064e-20	133936	1.36325e-05	9.26	TFR_females	5:55808475	5	55808475	C	T	0.26	-0.073	0.0073	3.8e-23	231420	5.329e-05	-10	T2D	0.972606	5:55308475-56308475	3185	5:55808475	1	1		ANKRD55
5:55860866	5	55860866	T	G	0.1969	0.0299	0.0022	4.623e-43	694649	4.84e-06	13.5909	WHR	5:55856375	5	55856375	T	G	0.2	0.067	0.008	5.5e-17	231420	6.4e-05	8.375	T2D	0.975045	5:55308475-56308475	3174	5:55856375	2	2		ANKRD55
5:55808342	5	55808342	C	T	0.253202	-0.00410519	0.000470307	1e-18	437438	2.21189e-07	-8.72875	ALT	5:55808475	5	55808475	C	T	0.26	-0.073	0.0073	3.8e-23	231420	5.329e-05	-10	T2D	0.980031	5:55308475-56308475	3211	5:55808475	2	1		ANKRD55
5:55808342	5	55808342	C	T	0.25333	0.0258626	0.00219029	3.59998e-32	403943	4.79737e-06	11.8078	HDL_cholesterol	5:55808475	5	55808475	C	T	0.26	-0.073	0.0073	3.8e-23	231420	5.329e-05	-10	T2D	0.980436	5:55308475-56308475	3187	5:55808475	2	1		ANKRD55
5:55806751	5	55806751	A	G	0.253083	-0.00357673	0.000621837	2e-09	437194	3.86681e-07	-5.75188	GGT	5:55808475	5	55808475	C	T	0.26	-0.073	0.0073	3.8e-23	231420	5.329e-05	-10	T2D	0.982086	5:55308475-56308475	3211	5:55808475	2	1		ANKRD55
5:55808342	5	55808342	C	T	0.253472	-0.0326918	0.0022807	1.29987e-46	403943	5.20159e-06	-14.3341	triglycerides	5:55808475	5	55808475	C	T	0.26	-0.073	0.0073	3.8e-23	231420	5.329e-05	-10	T2D	0.982195	5:55308475-56308475	3174	5:55808475	2	1		ANKRD55
5:55806751	5	55806751	A	G	0.2494	0.0278	0.0019	3.993e-47	694649	3.61e-06	14.6316	WHR	5:55808475	5	55808475	C	T	0.26	-0.073	0.0073	3.8e-23	231420	5.329e-05	-10	T2D	0.989174	5:55308475-56308475	3174	5:55808475	1	1		ANKRD55
6:140335276	6	140335276	C	T	0.200428	-0.0144771	0.00248227	5.49997e-09	403943	6.16166e-06	-5.8322	triglycerides	6:140263343	6	140263343	C	T	0.27	-0.037	0.0072	3.8e-07	231109	5.184e-05	-5.13889	T2D	0.924238	6:139335329-140335329	2738	6:140263343	2	1		MIR3668
6:139840693	6	139840693	A	C	0.5351	-0.0334286	0.00709895	2.49e-06	39883	5.0395e-05	-4.70895	Adiponectin	6:139835329	6	139835329	A	T	0.38	0.034	0.0065	3e-07	231420	4.225e-05	5.23077	T2D	0.930446	6:139335329-140335329	2777	6:139835329	1	2		MIR3668
6:139831757	6	139831757	T	C	0.4193	0.0229	0.0017	2.598e-40	694649	2.89e-06	13.4706	WHR	6:139835329	6	139835329	A	T	0.38	0.034	0.0065	3e-07	231420	4.225e-05	5.23077	T2D	0.961043	6:139335329-140335329	2738	6:139835329	1	2		MIR3668
6:139835689	6	139835689	C	T	0.409523	0.00265682	0.000394257	1e-11	437438	1.55439e-07	6.7388	ALT	6:139835329	6	139835329	A	T	0.38	0.034	0.0065	3e-07	231420	4.225e-05	5.23077	T2D	0.967975	6:139335329-140335329	2882	6:139835329	1	2		MIR3668
6:139835329	6	139835329	A	T	0.371381	0.029047	0.00205336	1.99986e-45	403943	4.21629e-06	14.1461	triglycerides	6:139835329	6	139835329	A	T	0.38	0.034	0.0065	3e-07	231420	4.225e-05	5.23077	T2D	0.978581	6:139335329-140335329	2738	6:139835329	1	2		MIR3668
6:139834012	6	139834012	T	G	0.37228	-0.0196993	0.00196874	1.39991e-23	403943	3.87594e-06	-10.006	HDL_cholesterol	6:139835329	6	139835329	A	T	0.38	0.034	0.0065	3e-07	231420	4.225e-05	5.23077	T2D	0.981239	6:139335329-140335329	2745	6:139835329	1	2		MIR3668
6:34208190	6	34208190	C	T	0.0472	-0.0273	0.0045	1.168e-09	806834	2.025e-05	-6.06667	BMI	6:34203893	6	34203893	A	G	0.041	0.082	0.016	4.9e-07	231420	0.000256	5.125	T2D	0.746995	6:33747047-34747047	2016	6:34203893	3	1		HMGA1
6:34216425	6	34216425	C	T	0.0461	0.0886	0.0047	3.731e-79	694649	2.209e-05	18.8511	WHR	6:34203893	6	34203893	A	G	0.041	0.082	0.016	4.9e-07	231420	0.000256	5.125	T2D	0.850702	6:33747047-34747047	1831	6:34203893	7	1		HMGA1
6:34208190	6	34208190	C	T	0.0472	-0.04234	0.00754589	2.019e-08	133936	5.69405e-05	-5.611	AFR_females	6:34203893	6	34203893	A	G	0.041	0.082	0.016	4.9e-07	231420	0.000256	5.125	T2D	0.864154	6:33747047-34747047	3108	6:34203893	2	1		HMGA1
6:34208190	6	34208190	C	T	0.032	0.0413	0.0058	7.219e-11	207685	3.364e-05	7.12069	Fasting_insulin	6:34203893	6	34203893	A	G	0.041	0.082	0.016	4.9e-07	231420	0.000256	5.125	T2D	0.870017	6:33747047-34747047	3197	6:34203893	1	1		HMGA1
6:34192036	6	34192036	A	C	0.045153	0.0051014	0.000941552	3.1e-08	437438	8.8652e-07	5.41808	ALT	6:34203893	6	34203893	A	G	0.041	0.082	0.016	4.9e-07	231420	0.000256	5.125	T2D	0.915722	6:33747047-34747047	2017	6:34203893	1	1		HMGA1
6:34192036	6	34192036	A	C	0.045152	0.00892086	0.0012467	1.2e-13	437194	1.55426e-06	7.15558	GGT	6:34203893	6	34203893	A	G	0.041	0.082	0.016	4.9e-07	231420	0.000256	5.125	T2D	0.916016	6:33747047-34747047	2016	6:34203893	2	1		HMGA1
6:34192036	6	34192036	A	C	0.04495	-0.0583219	0.00460201	8.30042e-37	403943	2.11785e-05	-12.6731	HDL_cholesterol	6:34203893	6	34203893	A	G	0.041	0.082	0.016	4.9e-07	231420	0.000256	5.125	T2D	0.96613	6:33747047-34747047	1904	6:34203893	2	1		HMGA1
6:34192036	6	34192036	A	C	0.044995	0.0424488	0.00479324	8.30042e-19	403943	2.29751e-05	8.85597	triglycerides	6:34203893	6	34203893	A	G	0.041	0.082	0.016	4.9e-07	231420	0.000256	5.125	T2D	0.968637	6:33747047-34747047	1831	6:34203893	1	1		HMGA1
6:43327750	6	43327750	A	G	0.3958	0.0134	0.0018	1.586e-13	694649	3.24e-06	7.44444	WHR	6:43379841	6	43379841	T	A	0.49	-0.028	0.0063	1e-05	231420	3.969e-05	-4.44444	T2D	0.644142	6:43314190-44314190	2526	6:43379841	5	3		VEGFA
6:43352898	6	43352898	G	A	0.439	0.0081	0.0016	6.576e-07	806834	2.56e-06	5.0625	BMI	6:43379841	6	43379841	T	A	0.49	-0.028	0.0063	1e-05	231420	3.969e-05	-4.44444	T2D	0.708649	6:43314190-44314190	2561	6:43379841	3	3		VEGFA
6:43806609	6	43806609	G	A	0.3087	-0.0225	0.0019	6.021e-31	694649	3.61e-06	-11.8421	WHR	6:43811430	6	43811430	C	A	0.29	0.051	0.007	6.2e-13	231420	4.9e-05	7.28571	T2D	0.747719	6:43314190-44314190	2526	6:43811430	2	1		VEGFA
6:43809802	6	43809802	C	T	0.296	-0.011	0.0022	4.213e-08	207685	4.84e-06	-5	Fasting_insulin	6:43811430	6	43811430	C	A	0.29	0.051	0.007	6.2e-13	231420	4.9e-05	7.28571	T2D	0.907754	6:43314190-44314190	2721	6:43811430	2	1		VEGFA
6:43757082	6	43757082	A	T	0.500148	0.00260436	0.000514393	8.9e-08	437194	2.646e-07	5.06298	GGT	6:43760327	6	43760327	G	C	0.49	0.041	0.0064	1.4e-10	231420	4.096e-05	6.40625	T2D	0.985751	6:43314190-44314190	2561	6:43760327	2	2		VEGFA
6:43757082	6	43757082	A	T	0.500078	0.00322879	0.000388516	3.1e-16	437438	1.50945e-07	8.31057	ALT	6:43760327	6	43760327	G	C	0.49	0.041	0.0064	1.4e-10	231420	4.096e-05	6.40625	T2D	0.991716	6:43314190-44314190	2728	6:43760327	1	2		VEGFA
6:43757896	6	43757896	A	C	0.4798	-0.013	0.0017	8.102e-15	806834	2.89e-06	-7.64706	BMI	6:43760327	6	43760327	G	C	0.49	0.041	0.0064	1.4e-10	231420	4.096e-05	6.40625	T2D	0.992884	6:43314190-44314190	2561	6:43760327	1	2		VEGFA
6:43757896	6	43757896	A	C	0.481263	-0.0384341	0.00708641	5.83996e-08	39883	5.02172e-05	-5.42363	Adiponectin	6:43760327	6	43760327	G	C	0.49	0.041	0.0064	1.4e-10	231420	4.096e-05	6.40625	T2D	0.994838	6:43314190-44314190	2563	6:43760327	1	2		VEGFA
6:43757896	6	43757896	A	C	0.4799	0.0487	0.0017	1.22e-170	694649	2.89e-06	28.6471	WHR	6:43760327	6	43760327	G	C	0.49	0.041	0.0064	1.4e-10	231420	4.096e-05	6.40625	T2D	0.996676	6:43314190-44314190	2526	6:43760327	1	2		VEGFA
6:43757896	6	43757896	A	C	0.482733	-0.0341901	0.00190975	1.10002e-71	403943	3.64715e-06	-17.9029	HDL_cholesterol	6:43760327	6	43760327	G	C	0.49	0.041	0.0064	1.4e-10	231420	4.096e-05	6.40625	T2D	0.996767	6:43314190-44314190	2526	6:43760327	1	2		VEGFA
6:43757896	6	43757896	A	C	0.482727	0.0401182	0.00198999	2.19989e-90	403943	3.96006e-06	20.16	triglycerides	6:43760327	6	43760327	G	C	0.49	0.041	0.0064	1.4e-10	231420	4.096e-05	6.40625	T2D	0.997	6:43314190-44314190	2526	6:43760327	1	2		VEGFA
6:43757896	6	43757896	A	C	0.514	0.0123	0.0019	2.314e-10	207685	3.61e-06	6.47368	Fasting_insulin	6:43760327	6	43760327	G	C	0.49	0.041	0.0064	1.4e-10	231420	4.096e-05	6.40625	T2D	0.99708	6:43314190-44314190	2721	6:43760327	1	2		VEGFA
6:51187787	6	51187787	G	C	0.234651	-0.0197202	0.00293513	1.83393e-11	325152	8.61502e-06	-6.71867	VAT	6:51180765	6	51180765	A	G	0.36	-0.032	0.0066	2e-06	231420	4.356e-05	-4.84848	T2D	0.676365	6:50288778-51288778	2778	6:51180765	3	2		TFAP2B
6:50845490	6	50845490	G	A	0.1493	0.0411	0.0021	4.575e-82	806834	4.41e-06	19.5714	BMI	6:50845490	6	50845490	G	A	0.17	0.055	0.0084	5e-11	231420	7.056e-05	6.54762	T2D	0.899928	6:50288778-51288778						TFAP2B
6:50816887	6	50816887	T	G	0.1717	0.03759	0.00430683	2.602e-18	133936	1.85488e-05	8.728	AFR_females	6:50788778	6	50788778	C	A	0.18	0.058	0.0082	1.1e-12	231420	6.724e-05	7.07317	T2D	0.975781	6:50288778-51288778	2783	6:50788778	1	1		TFAP2B
6:50816887	6	50816887	T	G	0.172312	0.0361555	0.00330421	7.23784e-28	325152	1.09178e-05	10.9423	VAT	6:50788778	6	50788778	C	A	0.18	0.058	0.0082	1.1e-12	231420	6.724e-05	7.07317	T2D	0.987257	6:50288778-51288778	2778	6:50788778	1	1		TFAP2B
6:7250270	6	7250270	A	G	0.176	-0.0186	0.0021	3.157e-17	207685	4.41e-06	-8.85714	Fasting_glucose	6:7255650	6	7255650	T	C	0.2	-0.041	0.0081	3.3e-07	231420	6.561e-05	-5.06173	T2D	0.87309	6:6731843-7731843	3578	6:7255650	1	2		RREB1
6:7250270	6	7250270	A	G	0.176	-0.0106	0.0016	4.18e-11	191080	2.56e-06	-6.625	HbA1c	6:7255650	6	7255650	T	C	0.2	-0.041	0.0081	3.3e-07	231420	6.561e-05	-5.06173	T2D	0.884637	6:6731843-7731843	3578	6:7255650	1	2		RREB1
6:7247344	6	7247344	A	C	0.182797	-0.00334182	0.00050298	8.5e-12	437438	2.52989e-07	-6.64404	ALT	6:7255650	6	7255650	T	C	0.2	-0.041	0.0081	3.3e-07	231420	6.561e-05	-5.06173	T2D	0.918346	6:6731843-7731843	3446	6:7255650	1	2		RREB1
6:7249460	6	7249460	A	G	0.176216	-0.0155231	0.0026035	2.5e-09	403943	6.77821e-06	-5.9624	triglycerides	6:7255650	6	7255650	T	C	0.2	-0.041	0.0081	3.3e-07	231420	6.561e-05	-5.06173	T2D	0.929642	6:6731843-7731843	3370	6:7255650	1	2		RREB1
6:7255610	6	7255610	G	A	0.189496	0.0138981	0.00243644	1.2e-08	403943	5.93624e-06	5.70427	HDL_cholesterol	6:7255650	6	7255650	T	C	0.2	-0.041	0.0081	3.3e-07	231420	6.561e-05	-5.06173	T2D	0.943075	6:6731843-7731843	3370	6:7255650	1	2		RREB1
6:7238069	6	7238069	T	C	0.3598	0.01811	0.00335681	6.862e-08	133936	1.12682e-05	5.395	AFR_females	6:7240876	6	7240876	A	G	0.12	-0.089	0.01	1.3e-18	231420	0.0001	-8.9	T2D	0.980944	6:6731843-7731843	3450	6:7240876	1	1		RREB1
6:7231843	6	7231843	A	G	0.131	-0.0122	0.0029	5.245e-06	207685	8.41e-06	-4.2069	Fasting_glucose	6:7240876	6	7240876	A	G	0.12	-0.089	0.01	1.3e-18	231420	0.0001	-8.9	T2D	0.996784	6:6731843-7731843	3578	6:7240876	2	1		RREB1
7:102486254	7	102486254	C	T	0.204	-0.013	0.0023	2.987e-07	207685	5.29e-06	-5.65217	Fasting_glucose	7:102486254	7	102486254	C	T	0.18	-0.047	0.0083	1.2e-08	231420	6.889e-05	-5.66265	T2D	0.972044	7:101986254-102986254						FBXL13
7:103444978	7	103444978	T	C	0.425116	0.0131523	0.00250868	1.58243e-07	325152	6.29349e-06	5.2427	VAT	7:103444978	7	103444978	T	C	0.43	0.036	0.0064	3e-08	231420	4.096e-05	5.625	T2D	0.969054	7:102944978-103944978						RELN
7:103418846	7	103418846	T	C	0.3982	0.0224	0.00328638	9.413e-12	133936	1.08003e-05	6.816	AFR_females	7:103418846	7	103418846	T	C	0.43	0.035	0.0064	8.5e-08	231420	4.096e-05	5.46875	T2D	0.987758	7:102944978-103944978						RELN
7:103418846	7	103418846	T	C	0.3982	0.0162	0.0016	6.892e-23	806834	2.56e-06	10.125	BMI	7:103418846	7	103418846	T	C	0.43	0.035	0.0064	8.5e-08	231420	4.096e-05	5.46875	T2D	0.988469	7:102944978-103944978						RELN
7:130430969	7	130430969	T	C	0.279118	0.0325613	0.00222062	1.10002e-48	403943	4.93115e-06	14.6632	triglycerides	7:130460291	7	130460291	A	C	0.32	0.058	0.0069	1.2e-16	231420	4.761e-05	8.4058	T2D	0.653873	7:129957914-130957914	2212	7:130460291	3	1		KLF14
7:130435181	7	130435181	T	C	0.268	0.0157	0.0019	1.146e-16	694649	3.61e-06	8.26316	WHR	7:130460291	7	130460291	A	C	0.32	0.058	0.0069	1.2e-16	231420	4.761e-05	8.4058	T2D	0.803123	7:129957914-130957914	2212	7:130460291	1	1		KLF14
7:15052211	7	15052211	A	T	0.497313	0.0232745	0.00326383	9.96104e-13	191080	1.06526e-05	7.13104	HbA1c	7:15063430	7	15063430	A	T	0.46	-0.066	0.0063	3.7e-25	231420	3.969e-05	-10.4762	T2D	0.893473	7:14563569-15563569	3483	7:15063430	1	1		DGKB
7:15063430	7	15063430	A	T	0.484	-0.0261	0.0016	4.619e-52	207685	2.56e-06	-16.3125	Fasting_glucose	7:15063430	7	15063430	A	T	0.46	-0.066	0.0063	3.7e-25	231420	3.969e-05	-10.4762	T2D	0.985571	7:14563569-15563569	3483	7:15063430	1	1		DGKB
7:14898282	7	14898282	T	C	0.176	0.028	0.0021	4.17e-36	207685	4.41e-06	13.3333	Fasting_glucose	7:14898282	7	14898282	T	C	0.18	0.069	0.0083	6.9e-17	231420	6.889e-05	8.31325	T2D	0.999253	7:14563569-15563569	3483	7:14898282	2	2		DGKB
7:23517468	7	23517468	C	G	0.405	0.01553	0.0032833	2.25e-06	133936	1.078e-05	4.73	LFR_females	7:23512896	7	23512896	C	G	0.39	-0.039	0.0066	5.7e-09	231420	4.356e-05	-5.90909	T2D	0.900953	7:23012896-24012896	2658	7:23512896	1	1		IGF2BP3
7:23517468	7	23517468	C	G	0.405	-0.01634	0.00327915	6.265e-07	133936	1.07528e-05	-4.983	TFR_females	7:23512896	7	23512896	C	G	0.39	-0.039	0.0066	5.7e-09	231420	4.356e-05	-5.90909	T2D	0.914453	7:23012896-24012896	2658	7:23512896	1	1		IGF2BP3
7:44231778	7	44231778	T	C	0.217782	0.0171943	0.00240813	9.30037e-13	403943	5.79909e-06	7.1401	triglycerides	7:44255643	7	44255643	A	G	0.25	0.057	0.0074	1.6e-14	231420	5.476e-05	7.7027	T2D	0.987658	7:43755643-44755643	2249	7:44255643	3	1		GCK
7:44231778	7	44231778	T	C	0.223	0.1034	0.0099	3.821e-28	59500	9.801e-05	10.4444	2hGlu	7:44255643	7	44255643	A	G	0.25	0.057	0.0074	1.6e-14	231420	5.476e-05	7.7027	T2D	0.991843	7:43755643-44755643	2275	7:44255643	1	1		GCK
8:118217915	8	118217915	A	G	0.285	-0.0292	0.0018	5.107e-57	207685	3.24e-06	-16.2222	Fasting_glucose	8:118185733	8	118185733	G	A	0.32	-0.11	0.0068	1.6e-53	231420	4.624e-05	-16.1765	T2D	0.911526	8:117685025-118685025	2396	8:118185733	1	1		SLC30A8
8:118191475	8	118191475	T	C	0.312025	-0.0143308	0.00213889	2.09991e-11	403943	4.57485e-06	-6.70011	triglycerides	8:118185733	8	118185733	G	A	0.32	-0.11	0.0068	1.6e-53	231420	4.624e-05	-16.1765	T2D	0.982452	8:117685025-118685025	2213	8:118185733	1	1		SLC30A8
8:118185025	8	118185025	A	G	0.286	-0.0151	0.0014	5.526e-25	191080	1.96e-06	-10.7857	HbA1c	8:118185733	8	118185733	G	A	0.32	-0.11	0.0068	1.6e-53	231420	4.624e-05	-16.1765	T2D	0.994112	8:117685025-118685025	2396	8:118185733	1	1		SLC30A8
8:118185733	8	118185733	G	A	0.311853	-0.106957	0.0147556	4.21308e-13	10701	0.000217728	-7.24853	Proinsulin_levels	8:118185733	8	118185733	G	A	0.32	-0.11	0.0068	1.6e-53	231420	4.624e-05	-16.1765	T2D	0.9996	8:117685025-118685025	2269	8:118185733	1	1		SLC30A8
8:145506363	8	145506363	G	C	0.339	0.0133	0.0023	8.906e-08	207685	5.29e-06	5.78261	Fasting_glucose	8:145507304	8	145507304	C	T	0.37	0.051	0.0067	4.4e-14	231420	4.489e-05	7.61194	T2D	0.960569	8:145007304-146007304	1216	8:145507304	1	1		BOP1
8:41519462	8	41519462	A	G	0.211	-0.0431	0.009	2.919e-06	59500	8.1e-05	-4.78889	2hGlu	8:41519462	8	41519462	A	G	0.23	-0.08	0.0075	2.6e-26	231420	5.625e-05	-10.6667	T2D	0.925655	8:41008577-42008577						ANK1
8:95961626	8	95961626	T	C	0.469977	0.00233286	0.000389274	2.7e-09	437438	1.51534e-07	5.99285	ALT	8:95961626	8	95961626	T	C	0.48	0.051	0.0063	1.1e-15	231420	3.969e-05	8.09524	T2D	0.78038	8:95461626-96461626						TP53INP1
8:95965695	8	95965695	A	G	0.469752	0.00563536	0.000516027	7.2e-29	437194	2.66284e-07	10.9207	GGT	8:95961626	8	95961626	T	C	0.48	0.051	0.0063	1.1e-15	231420	3.969e-05	8.09524	T2D	0.95071	8:95461626-96461626	3172	8:95961626	1	1		TP53INP1
8:95960511	8	95960511	T	C	0.458	0.0099	0.0016	5.612e-09	207685	2.56e-06	6.1875	Fasting_glucose	8:95960511	8	95960511	T	C	0.5	0.05	0.0063	4e-15	231420	3.969e-05	7.93651	T2D	0.976451	8:95461626-96461626						TP53INP1
9:139241595	9	139241595	C	G	0.2431	-0.0126	0.0023	4.533e-08	694649	5.29e-06	-5.47826	WHR	9:139241595	9	139241595	C	G	0.25	-0.076	0.0081	3.4e-21	212857	6.561e-05	-9.38272	T2D	0.988737	9:138741030-139741030	3201	9:139241595	1	1		GPSM1
9:22134068	9	22134068	A	G	0.165	-0.0223	0.0022	7.938e-25	207685	4.84e-06	-10.1364	Fasting_glucose	9:22132698	9	22132698	C	T	0.18	-0.16	0.0085	8.7e-77	231420	7.225e-05	-18.8235	T2D	0.838189	9:21634068-22634068	2766	9:22132698	1	1		CDKN2A/B
9:22132076	9	22132076	G	A	0.169	-0.0122	0.0016	7.077e-14	191080	2.56e-06	-7.625	HbA1c	9:22132698	9	22132698	C	T	0.18	-0.16	0.0085	8.7e-77	231420	7.225e-05	-18.8235	T2D	0.978914	9:21634068-22634068	2766	9:22132698	1	1		CDKN2A/B
9:22134253	9	22134253	A	G	0.173212	-0.0154098	0.0026291	4.60002e-09	403943	6.91217e-06	-5.86125	triglycerides	9:22132698	9	22132698	C	T	0.18	-0.16	0.0085	8.7e-77	231420	7.225e-05	-18.8235	T2D	0.986673	9:21634068-22634068	2708	9:22132698	1	1		CDKN2A/B
9:22136440	9	22136440	C	G	0.244	0.0173	0.0021	9.246e-15	207685	4.41e-06	8.2381	Fasting_glucose	9:22137685	9	22137685	G	T	0.27	0.11	0.0072	6.3e-48	231420	5.184e-05	15.2778	T2D	0.997864	9:21634068-22634068	2766	9:22137685	2	2		CDKN2A/B
9:4292083	9	4292083	A	G	0.398734	-0.00333837	0.000525078	6e-11	437194	2.75707e-07	-6.35786	GGT	9:4291928	9	4291928	C	A	0.36	0.051	0.0066	1.6e-14	231420	4.356e-05	7.72727	T2D	0.880736	9:3791928-4791928	4091	9:4291928	1	1		GLIS3
9:4291928	9	4291928	C	A	0.38	0.0198	0.0017	9.848e-31	207685	2.89e-06	11.6471	Fasting_glucose	9:4291928	9	4291928	C	A	0.36	0.051	0.0066	1.6e-14	231420	4.356e-05	7.72727	T2D	0.999864	9:3791928-4791928	4098	9:4291928	1	1		GLIS3

## Sheet: 5.SNP correlation matrix
	4:89737457	6:43757896	6:160770312	12:71523043	10:12307894	10:124165615	10:89603424	11:45870177	11:47529947	11:65301410	11:72460694	12:108618630	12:26463082	13:31031884	13:33554302	14:103862322	14:33292743	14:38804433	14:79940383	15:62391608	15:68080886	15:77711719	16:69666683	16:81534790	17:9785187	19:33900257	19:47569003	19:7970635	1:120526982	1:177889480	1:205075641	1:229672955	1:40035928	1:62579891	22:44324855	2:227100490	2:27730940	3:123065778	3:124926054	3:150066540	3:170724883	3:187740523	3:64718258	4:137083193	4:157683685	4:3241845	4:45182527	5:158003020	5:67714246
4:89737457	1	0.92691	0.532606	0.720119	-0.0621725	-0.00250111	0.720119	-0.0439497	-0.0760088	-0.0439497	0.00551674	0.517937	0.882809	0.720119	-0.0439497	-0.0439497	-0.0783415	-0.0439497	-0.0625535	-0.0599514	-0.0439497	-0.0439497	0.127028	0.873121	-0.0439497	0.449826	0.144629	-0.0439497	-0.0439497	-0.0619413	0.332371	-0.0439497	0.642596	-0.0764124	0.032111	0.603784	-0.204449	-0.307109	0.0439497	0.831567	-0.027016	-0.0439497	0.696158	-0.0622733	0.923146	-0.0800676	-0.0733143	0.548136	0.409031
6:43757896	0.92691	1	0.650485	0.668081	-0.0620596	-0.00249657	0.668081	-0.0438698	-0.233098	-0.0438698	0.00550672	0.480439	0.912255	0.668081	-0.0438698	-0.233918	-0.223074	-0.0438698	-0.22317	-0.0598425	-0.0438698	-0.0438698	0.0625088	0.904066	-0.233918	0.543778	-0.0483625	0.159876	0.0695584	-0.213963	0.457156	-0.0438698	0.635566	-0.134047	0.222498	0.660101	-0.393265	-0.242963	-0.159876	0.824933	0.0750067	-0.0438698	0.697427	-0.225039	0.923633	-0.203716	-0.23765	0.662746	0.603596
6:160770312	0.532606	0.650485	1	0.74271	-0.0734199	0.246519	0.74271	-0.0519004	-0.458937	-0.0519004	0.00651475	0.534035	0.739943	0.74271	-0.0519004	-0.498143	-0.432687	-0.0519004	-0.451272	-0.070797	-0.0519004	-0.0519004	-0.4067	0.374316	-0.498143	0.278036	-0.361905	0.34218	-0.0519004	-0.51065	-0.0519004	-0.0519004	0.0199337	-0.26657	0.343773	0.114023	-0.00435282	-0.0829357	-0.34218	0.443889	0.207535	-0.0519004	0.838913	-0.455985	0.445577	-0.385226	-0.472757	0.132104	0.13415
12:71523043	0.720119	0.668081	0.74271	1	-0.0707315	-0.00284543	1	-0.05	-0.0864725	-0.05	0.0062762	0.719492	0.844138	1	-0.05	-0.05	-0.0891263	-0.05	-0.0711649	-0.0682046	-0.05	-0.05	-0.0906103	0.495814	-0.05	-0.00205235	-0.0422914	-0.05	-0.05	-0.0704684	-0.05	-0.05	0.0192038	-0.0869317	-0.0425626	-0.0238499	0.0372102	-0.0798988	0.05	0.454087	-0.0307351	-0.05	0.963781	-0.0708461	0.601043	-0.09109	-0.083407	-0.0217645	-0.0562471
10:12307894	-0.0621725	-0.0620596	-0.0734199	-0.0707315	1	-0.00402523	-0.0707315	-0.0707315	-0.122327	-0.0707315	0.0088785	-0.0525966	-0.0809282	-0.0707315	-0.0707315	-0.0707315	-0.126081	0.510838	-0.100672	-0.0964842	-0.0707315	-0.0707315	-0.12818	-0.00453743	-0.0707315	-0.00290331	-0.0598266	-0.0707315	-0.0707315	-0.0996867	-0.0707315	-0.0707315	0.0271662	-0.122976	-0.0602102	0.0394889	-0.00280828	0.553701	0.0707315	-0.0338775	0.386937	-0.0707315	-0.0483379	-0.100221	-0.0466589	-0.128859	-0.11799	-0.0307886	-0.0795688
10:124165615	-0.00250111	-0.00249657	0.246519	-0.00284543	-0.00402523	1	-0.00284543	-0.00284543	-0.00492102	-0.00284543	0.00035717	-0.00211589	-0.00325563	-0.00284543	-0.00284543	-0.00284543	-0.00507205	-0.00284543	-0.00404989	-0.00388142	-0.00284543	-0.00284543	-0.0051565	-0.000182535	-0.00284543	0.518237	-0.00240674	-0.00284543	-0.00284543	-0.178204	-0.00284543	-0.00284543	0.00109286	-0.00494715	-0.00242217	-0.00135726	0.00211758	-0.00454693	0.00284543	0.438556	-0.00174909	-0.00284543	-0.00194457	-0.00403175	-0.00187702	-0.0051838	-0.00474657	-0.00123858	-0.00320094
10:89603424	0.720119	0.668081	0.74271	1	-0.0707315	-0.00284543	1	-0.05	-0.0864725	-0.05	0.0062762	0.719492	0.844138	1	-0.05	-0.05	-0.0891263	-0.05	-0.0711649	-0.0682046	-0.05	-0.05	-0.0906103	0.495814	-0.05	-0.00205235	-0.0422914	-0.05	-0.05	-0.0704684	-0.05	-0.05	0.0192038	-0.0869317	-0.0425626	-0.0238499	0.0372102	-0.0798988	0.05	0.454087	-0.0307351	-0.05	0.963781	-0.0708461	0.601043	-0.09109	-0.083407	-0.0217645	-0.0562471
11:45870177	-0.0439497	-0.0438698	-0.0519004	-0.05	-0.0707315	-0.00284543	-0.05	1	-0.0864725	-0.05	0.662228	-0.0371805	-0.057208	-0.05	1	-0.05	-0.0891263	-0.05	-0.0711649	0.894878	-0.05	1	-0.0906103	-0.00320751	-0.05	-0.00205235	-0.0422914	-0.05	-0.05	-0.0704684	-0.05	1	0.0192038	-0.0869317	-0.0425626	-0.0238499	0.303726	0.66043	0.05	-0.023948	0.678052	1	-0.03417	-0.0708461	-0.0329831	-0.09109	-0.083407	-0.0217645	-0.0562471
11:47529947	-0.0760088	-0.233098	-0.458937	-0.0864725	-0.122327	-0.00492102	-0.0864725	-0.0864725	1	0.430733	0.0108544	0.189445	-0.0989384	-0.0864725	-0.0864725	0.782195	0.994113	-0.0864725	0.910306	-0.117956	0.430733	-0.0864725	0.742771	-0.00554722	0.782195	-0.12533	0.902594	-0.0864725	-0.0864725	0.970947	-0.0864725	-0.0864725	0.0332119	0.750075	-0.0736098	-0.0412472	0.148014	-0.138181	0.0864725	-0.0414168	-0.519253	-0.0864725	-0.291055	0.911532	-0.0570426	0.964765	0.994931	-0.0376405	-0.0972765
11:65301410	-0.0439497	-0.0438698	-0.0519004	-0.05	-0.0707315	-0.00284543	-0.05	-0.05	0.430733	1	0.0062762	0.477962	-0.057208	-0.05	-0.05	-0.05	0.480923	-0.05	0.535277	-0.0682046	1	-0.05	0.499899	-0.00320751	-0.05	-0.249284	0.353403	-0.05	-0.05	0.366094	-0.05	-0.05	0.0192038	-0.0869317	-0.0425626	-0.0238499	0.0372102	-0.0798988	0.05	-0.023948	-0.0307351	-0.05	-0.03417	0.517035	-0.0329831	0.548976	0.425166	-0.0217645	-0.0562471
11:72460694	0.00551674	0.00550672	0.00651475	0.0062762	0.0088785	0.00035717	0.0062762	0.662228	0.0108544	0.0062762	1	0.00466704	0.00718098	0.0062762	0.662228	0.0062762	0.0111875	0.0062762	0.00893291	0.258192	0.0062762	0.662228	0.0113738	0.000402619	0.0062762	0.000257619	0.00530858	0.0062762	0.0062762	0.00884548	0.0062762	0.662228	-0.00241053	0.010912	0.00534262	0.00299374	0.161826	0.472525	-0.0062762	0.00300605	0.446649	0.662228	0.00428916	0.00889289	0.00414017	0.011434	0.0104696	0.00273196	0.00706036
12:108618630	0.517937	0.480439	0.534035	0.719492	-0.0525966	-0.00211589	0.719492	-0.0371805	0.189445	0.477962	0.00466704	1	0.607006	0.719492	-0.0371805	-0.0371805	0.213397	-0.0371805	0.244608	-0.0507176	0.477962	-0.0371805	0.222332	0.35723	-0.0371805	-0.122821	0.162684	-0.0371805	-0.0371805	0.161782	-0.0371805	-0.0371805	0.0142801	-0.0646432	-0.0316499	-0.017735	-0.0233538	-0.0594135	0.0371805	0.326684	-0.0228549	-0.0371805	0.693755	0.235739	0.432378	0.246288	0.187489	-0.0161843	-0.0418259
12:26463082	0.882809	0.912255	0.739943	0.844138	-0.0809282	-0.00325563	0.844138	-0.057208	-0.0989384	-0.057208	0.00718098	0.607006	1	0.844138	-0.057208	-0.057208	-0.101975	-0.057208	-0.0814241	-0.078037	-0.057208	-0.057208	0.0703611	0.788332	-0.057208	0.383919	0.0662677	0.255096	-0.057208	-0.0806272	0.25968	-0.057208	0.45425	0.0511993	0.302595	0.449052	-0.20483	-0.184242	-0.255096	0.689697	-0.0351659	-0.057208	0.81757	-0.0810594	0.86208	-0.104222	-0.0954311	0.507662	0.426438
13:31031884	0.720119	0.668081	0.74271	1	-0.0707315	-0.00284543	1	-0.05	-0.0864725	-0.05	0.0062762	0.719492	0.844138	1	-0.05	-0.05	-0.0891263	-0.05	-0.0711649	-0.0682046	-0.05	-0.05	-0.0906103	0.495814	-0.05	-0.00205235	-0.0422914	-0.05	-0.05	-0.0704684	-0.05	-0.05	0.0192038	-0.0869317	-0.0425626	-0.0238499	0.0372102	-0.0798988	0.05	0.454087	-0.0307351	-0.05	0.963781	-0.0708461	0.601043	-0.09109	-0.083407	-0.0217645	-0.0562471
13:33554302	-0.0439497	-0.0438698	-0.0519004	-0.05	-0.0707315	-0.00284543	-0.05	1	-0.0864725	-0.05	0.662228	-0.0371805	-0.057208	-0.05	1	-0.05	-0.0891263	-0.05	-0.0711649	0.894878	-0.05	1	-0.0906103	-0.00320751	-0.05	-0.00205235	-0.0422914	-0.05	-0.05	-0.0704684	-0.05	1	0.0192038	-0.0869317	-0.0425626	-0.0238499	0.303726	0.66043	0.05	-0.023948	0.678052	1	-0.03417	-0.0708461	-0.0329831	-0.09109	-0.083407	-0.0217645	-0.0562471
14:103862322	-0.0439497	-0.233918	-0.498143	-0.05	-0.0707315	-0.00284543	-0.05	-0.05	0.782195	-0.05	0.0062762	-0.0371805	-0.057208	-0.05	-0.05	1	0.711294	-0.05	0.816856	-0.0682046	-0.05	-0.05	0.64504	-0.00320751	1	-0.00205235	0.705971	-0.05	-0.05	0.770061	-0.05	-0.05	0.0192038	0.775315	-0.0425626	-0.0238499	0.138335	-0.0798988	0.05	-0.023948	-0.59413	-0.05	-0.314551	0.829042	-0.0329831	0.59286	0.825267	-0.0217645	-0.0562471
14:33292743	-0.0783415	-0.223074	-0.432687	-0.0891263	-0.126081	-0.00507205	-0.0891263	-0.0891263	0.994113	0.480923	0.0111875	0.213397	-0.101975	-0.0891263	-0.0891263	0.711294	1	-0.0891263	0.87933	-0.121576	0.480923	-0.0891263	0.719865	-0.00571747	0.711294	-0.137881	0.89839	-0.0891263	-0.0891263	0.964717	-0.0891263	-0.0891263	0.0342312	0.720362	-0.0758689	-0.0425131	0.143416	-0.142422	0.0891263	-0.0426879	-0.484265	-0.0891263	-0.274645	0.878867	-0.0587933	0.987583	0.979685	-0.0387957	-0.100262
14:38804433	-0.0439497	-0.0438698	-0.0519004	-0.05	0.510838	-0.00284543	-0.05	-0.05	-0.0864725	-0.05	0.0062762	-0.0371805	-0.057208	-0.05	-0.05	-0.05	-0.0891263	1	-0.0711649	-0.0682046	-0.05	-0.05	-0.0906103	-0.00320751	-0.05	-0.00205235	-0.0422914	-0.05	-0.05	-0.0704684	-0.05	-0.05	0.0192038	-0.0869317	-0.0425626	0.10836	-0.0628969	0.414164	0.05	-0.023948	-0.0307351	-0.05	-0.03417	-0.0708461	-0.0329831	-0.09109	-0.083407	-0.0217645	-0.0562471
14:79940383	-0.0625535	-0.22317	-0.451272	-0.0711649	-0.100672	-0.00404989	-0.0711649	-0.0711649	0.910306	0.535277	0.00893291	0.244608	-0.0814241	-0.0711649	-0.0711649	0.816856	0.87933	-0.0711649	1	-0.0970754	0.535277	-0.0711649	0.834256	-0.00456524	0.816856	-0.145713	0.801176	-0.0711649	-0.0711649	0.86271	-0.0711649	-0.0711649	0.0273327	0.605502	-0.0605792	-0.0339455	0.138486	-0.11372	0.0711649	-0.0340851	-0.520228	-0.0711649	-0.285762	0.99977	-0.0469448	0.81847	0.943517	-0.0309773	-0.0800564
15:62391608	-0.0599514	-0.0598425	-0.070797	-0.0682046	-0.0964842	-0.00388142	-0.0682046	0.894878	-0.117956	-0.0682046	0.258192	-0.0507176	-0.078037	-0.0682046	0.894878	-0.0682046	-0.121576	-0.0682046	-0.0970754	1	-0.0682046	0.894878	-0.123601	-0.00437533	-0.0682046	-0.00279959	-0.0576893	-0.0682046	-0.0682046	-0.0961254	-0.0682046	0.894878	0.0261957	-0.118583	-0.0580592	-0.0325335	0.295212	0.570057	0.0682046	-0.0326672	0.608189	0.894878	-0.046611	-0.0966406	-0.044992	-0.124255	-0.113775	-0.0296887	-0.0767262
15:68080886	-0.0439497	-0.0438698	-0.0519004	-0.05	-0.0707315	-0.00284543	-0.05	-0.05	0.430733	1	0.0062762	0.477962	-0.057208	-0.05	-0.05	-0.05	0.480923	-0.05	0.535277	-0.0682046	1	-0.05	0.499899	-0.00320751	-0.05	-0.249284	0.353403	-0.05	-0.05	0.366094	-0.05	-0.05	0.0192038	-0.0869317	-0.0425626	-0.0238499	0.0372102	-0.0798988	0.05	-0.023948	-0.0307351	-0.05	-0.03417	0.517035	-0.0329831	0.548976	0.425166	-0.0217645	-0.0562471
15:77711719	-0.0439497	-0.0438698	-0.0519004	-0.05	-0.0707315	-0.00284543	-0.05	1	-0.0864725	-0.05	0.662228	-0.0371805	-0.057208	-0.05	1	-0.05	-0.0891263	-0.05	-0.0711649	0.894878	-0.05	1	-0.0906103	-0.00320751	-0.05	-0.00205235	-0.0422914	-0.05	-0.05	-0.0704684	-0.05	1	0.0192038	-0.0869317	-0.0425626	-0.0238499	0.303726	0.66043	0.05	-0.023948	0.678052	1	-0.03417	-0.0708461	-0.0329831	-0.09109	-0.083407	-0.0217645	-0.0562471
16:69666683	0.127028	0.0625088	-0.4067	-0.0906103	-0.12818	-0.0051565	-0.0906103	-0.0906103	0.742771	0.499899	0.0113738	0.222332	0.0703611	-0.0906103	-0.0906103	0.64504	0.719865	-0.0906103	0.834256	-0.123601	0.499899	-0.0906103	1	0.285718	0.64504	0.0703564	0.670141	-0.0906103	-0.0906103	0.706707	0.486045	-0.0906103	0.307797	0.446569	-0.0771321	0.264292	-0.311929	-0.144793	0.0906103	0.228785	-0.450424	-0.0906103	-0.258363	0.83271	0.27399	0.674081	0.7715	0.339046	0.253762
16:81534790	0.873121	0.904066	0.374316	0.495814	-0.00453744	-0.000182535	0.495814	-0.00320751	-0.00554722	-0.00320751	0.000402619	0.35723	0.788332	0.495814	-0.00320751	-0.00320751	-0.00571747	-0.00320751	-0.00456524	-0.00437533	-0.00320751	-0.00320751	0.285718	1	-0.00320751	0.584334	0.22331	-0.00320751	-0.00320751	-0.00452056	0.527624	-0.00320751	0.808956	-0.00557668	0.083703	0.709263	-0.412049	-0.188113	0.00320751	0.859824	-0.00197166	-0.00320751	0.472092	-0.00454479	0.945799	-0.00584344	-0.00535057	0.745184	0.605225
17:9785187	-0.0439497	-0.233918	-0.498143	-0.05	-0.0707315	-0.00284543	-0.05	-0.05	0.782195	-0.05	0.0062762	-0.0371805	-0.057208	-0.05	-0.05	1	0.711294	-0.05	0.816856	-0.0682046	-0.05	-0.05	0.64504	-0.00320751	1	-0.00205235	0.705971	-0.05	-0.05	0.770061	-0.05	-0.05	0.0192038	0.775315	-0.0425626	-0.0238499	0.138335	-0.0798988	0.05	-0.023948	-0.59413	-0.05	-0.314551	0.829042	-0.0329831	0.59286	0.825267	-0.0217645	-0.0562471
19:33900257	0.449826	0.543778	0.278036	-0.00205235	-0.00290331	0.518237	-0.00205235	-0.00205235	-0.12533	-0.249284	0.000257619	-0.122821	0.383919	-0.00205235	-0.00205235	-0.00205235	-0.137881	-0.00205235	-0.145713	-0.00279959	-0.249284	-0.00205235	0.0703564	0.584334	-0.00205235	1	0.071017	0.400798	-0.00205235	-0.195738	0.385999	-0.00205235	0.592962	0.190777	0.458289	0.767505	-0.252833	-0.214562	-0.400798	0.778467	-0.00126158	-0.00205235	-0.00140257	-0.14133	0.47236	-0.154448	-0.123171	0.704235	0.640446
19:47569003	0.144629	-0.0483625	-0.361905	-0.0422914	-0.0598266	-0.00240674	-0.0422914	-0.0422914	0.902594	0.353403	0.00530858	0.162684	0.0662677	-0.0422914	-0.0422914	0.705971	0.89839	-0.0422914	0.801176	-0.0576893	0.353403	-0.0422914	0.670141	0.22331	0.705971	0.071017	1	-0.0422914	-0.327408	0.871448	-0.0422914	-0.0422914	0.329857	0.712774	0.0127155	0.199125	0.220107	-0.170717	0.0422914	0.15437	-0.427489	-0.0422914	-0.22871	0.802908	0.163367	0.873104	0.894423	0.206009	-0.0181893
19:7970635	-0.0439497	0.159876	0.34218	-0.05	-0.0707315	-0.00284543	-0.05	-0.05	-0.0864725	-0.05	0.0062762	-0.0371805	0.255096	-0.05	-0.05	-0.05	-0.0891263	-0.05	-0.0711649	-0.0682046	-0.05	-0.05	-0.0906103	-0.00320751	-0.05	0.400798	-0.0422914	1	-0.05	-0.0704684	-0.05	-0.05	0.0192038	0.419615	0.991112	0.345918	0.0372102	-0.0798988	-1	-0.023948	-0.0307351	-0.05	-0.03417	-0.0708461	-0.0329831	-0.09109	-0.083407	0.390411	0.456748
1:120526982	-0.0439497	0.0695584	-0.0519004	-0.05	-0.0707315	-0.00284543	-0.05	-0.05	-0.0864725	-0.05	0.0062762	-0.0371805	-0.057208	-0.05	-0.05	-0.05	-0.0891263	-0.05	-0.0711649	-0.0682046	-0.05	-0.05	-0.0906103	-0.00320751	-0.05	-0.00205235	-0.327408	-0.05	1	-0.0704684	-0.05	-0.05	0.0192038	-0.0869317	-0.0425626	-0.0238499	-0.392079	-0.0798988	0.05	-0.023948	-0.0307351	-0.05	-0.03417	-0.0708461	-0.0329831	-0.09109	-0.083407	-0.0217645	0.419637
1:177889480	-0.0619413	-0.213963	-0.51065	-0.0704684	-0.0996867	-0.178204	-0.0704684	-0.0704684	0.970947	0.366094	0.00884548	0.161782	-0.0806272	-0.0704684	-0.0704684	0.770061	0.964717	-0.0704684	0.86271	-0.0961254	0.366094	-0.0704684	0.706707	-0.00452056	0.770061	-0.195738	0.871448	-0.0704684	-0.0704684	1	-0.0704684	-0.0704684	0.0270652	0.761453	-0.0599863	-0.0336133	0.133394	-0.112607	0.0704684	-0.108452	-0.494317	-0.0704684	-0.272604	0.864942	-0.0464854	0.93502	0.963091	-0.0306742	-0.0792729
1:205075641	0.332371	0.457156	-0.0519004	-0.05	-0.0707315	-0.00284543	-0.05	-0.05	-0.0864725	-0.05	0.0062762	-0.0371805	0.25968	-0.05	-0.05	-0.05	-0.0891263	-0.05	-0.0711649	-0.0682046	-0.05	-0.05	0.486045	0.527624	-0.05	0.385999	-0.0422914	-0.05	-0.05	-0.0704684	1	-0.05	0.516287	-0.0869317	-0.0425626	0.536083	-0.782555	-0.0798988	0.05	0.471657	-0.0307351	-0.05	-0.03417	-0.0708461	0.574746	-0.09109	-0.083407	0.667403	0.591414
1:229672955	-0.0439497	-0.0438698	-0.0519004	-0.05	-0.0707315	-0.00284543	-0.05	1	-0.0864725	-0.05	0.662228	-0.0371805	-0.057208	-0.05	1	-0.05	-0.0891263	-0.05	-0.0711649	0.894878	-0.05	1	-0.0906103	-0.00320751	-0.05	-0.00205235	-0.0422914	-0.05	-0.05	-0.0704684	-0.05	1	0.0192038	-0.0869317	-0.0425626	-0.0238499	0.303726	0.66043	0.05	-0.023948	0.678052	1	-0.03417	-0.0708461	-0.0329831	-0.09109	-0.083407	-0.0217645	-0.0562471
1:40035928	0.642596	0.635566	0.0199337	0.0192038	0.0271662	0.00109286	0.0192038	0.0192038	0.0332119	0.0192038	-0.00241053	0.0142801	0.45425	0.0192038	0.0192038	0.0192038	0.0342312	0.0192038	0.0273327	0.0261957	0.0192038	0.0192038	0.307797	0.808956	0.0192038	0.592962	0.329857	0.0192038	0.0192038	0.0270652	0.516287	0.0192038	1	0.0333883	0.136276	0.814106	-0.402379	-0.223213	-0.0192038	0.673716	0.0118046	0.0192038	0.0131239	0.0272103	0.77123	0.0349854	0.0320346	0.887089	0.718672
1:62579891	-0.0764124	-0.134047	-0.26657	-0.0869317	-0.122976	-0.00494715	-0.0869317	-0.0869317	0.750075	-0.0869317	0.010912	-0.0646432	0.0511993	-0.0869317	-0.0869317	0.775315	0.720362	-0.0869317	0.605502	-0.118583	-0.0869317	-0.0869317	0.446569	-0.00557668	0.775315	0.190777	0.712774	0.419615	-0.0869317	0.761453	-0.0869317	-0.0869317	0.0333883	1	0.42467	0.136919	0.147737	-0.138915	-0.419615	-0.0416367	-0.51609	-0.0869317	-0.289654	0.615802	-0.0573455	0.659452	0.746605	0.161003	0.149689
22:44324855	0.032111	0.222498	0.343773	-0.0425626	-0.0602102	-0.00242217	-0.0425626	-0.0425626	-0.0736098	-0.0425626	0.00534262	-0.0316499	0.302595	-0.0425626	-0.0425626	-0.0425626	-0.0758689	-0.0425626	-0.0605792	-0.0580592	-0.0425626	-0.0425626	-0.0771321	0.083703	-0.0425626	0.458289	0.0127155	0.991112	-0.0425626	-0.0599863	-0.0425626	-0.0425626	0.136276	0.42467	1	0.427578	0.0316752	-0.107454	-0.991112	0.0463929	-0.0261633	-0.0425626	-0.0290873	-0.0603079	0.0450648	-0.0775405	-0.0710003	0.473059	0.517791
2:227100490	0.603784	0.660101	0.114023	-0.0238499	0.0394889	-0.00135726	-0.0238499	-0.0238499	-0.0412472	-0.0238499	0.00299374	-0.017735	0.449052	-0.0238499	-0.0238499	-0.0238499	-0.0425131	0.10836	-0.0339455	-0.0325335	-0.0238499	-0.0238499	0.264292	0.709263	-0.0238499	0.767505	0.199125	0.345918	-0.0238499	-0.0336133	0.536083	-0.0238499	0.814106	0.136919	0.427578	1	-0.360738	-0.266295	-0.345918	0.681953	-0.0146606	-0.0238499	-0.016299	-0.0337935	0.637602	-0.0434498	-0.039785	0.888604	0.772237
2:27730940	-0.204449	-0.393265	-0.00435282	0.0372102	-0.00280828	0.00211758	0.0372102	0.303726	0.148014	0.0372102	0.161826	-0.0233538	-0.20483	0.0372102	0.303726	0.138335	0.143416	-0.0628969	0.138486	0.295212	0.0372102	0.303726	-0.311929	-0.412049	0.138335	-0.252833	0.220107	0.0372102	-0.392079	0.133394	-0.782555	0.303726	-0.402379	0.147737	0.0316752	-0.360738	1	0.142734	-0.0372102	-0.319124	0.148521	0.303726	-0.00157383	0.139392	-0.449926	0.13366	0.149586	-0.521856	-0.658352
3:123065778	-0.307109	-0.242963	-0.0829357	-0.0798988	0.553701	-0.00454693	-0.0798988	0.66043	-0.138181	-0.0798988	0.472525	-0.0594135	-0.184242	-0.0798988	0.66043	-0.0798988	-0.142422	0.414164	-0.11372	0.570057	-0.0798988	0.66043	-0.144793	-0.188113	-0.0798988	-0.214562	-0.170717	-0.0798988	-0.0798988	-0.112607	-0.0798988	0.66043	-0.223213	-0.138915	-0.107454	-0.266295	0.142734	1	0.0798988	-0.258791	0.668115	0.66043	-0.0546029	-0.113211	-0.207554	-0.14556	-0.133283	-0.216467	-0.218289
3:124926054	0.0439497	-0.159876	-0.34218	0.05	0.0707315	0.00284543	0.05	0.05	0.0864725	0.05	-0.0062762	0.0371805	-0.255096	0.05	0.05	0.05	0.0891263	0.05	0.0711649	0.0682046	0.05	0.05	0.0906103	0.00320751	0.05	-0.400798	0.0422914	-1	0.05	0.0704684	0.05	0.05	-0.0192038	-0.419615	-0.991112	-0.345918	-0.0372102	0.0798988	1	0.023948	0.0307351	0.05	0.03417	0.0708461	0.0329831	0.09109	0.083407	-0.390411	-0.456748
3:150066540	0.831567	0.824933	0.443889	0.454087	-0.0338775	0.438556	0.454087	-0.023948	-0.0414168	-0.023948	0.00300604	0.326684	0.689697	0.454087	-0.023948	-0.023948	-0.0426879	-0.023948	-0.0340851	-0.0326672	-0.023948	-0.023948	0.228785	0.859824	-0.023948	0.778467	0.15437	-0.023948	-0.023948	-0.108452	0.471657	-0.023948	0.673716	-0.0416367	0.0463929	0.681953	-0.319124	-0.258791	0.023948	1	-0.0147209	-0.023948	0.437973	-0.0339324	0.821889	-0.0436284	-0.0399486	0.622492	0.496174
3:170724883	-0.027016	0.0750067	0.207535	-0.0307351	0.386937	-0.00174909	-0.0307351	0.678052	-0.519253	-0.0307351	0.446649	-0.0228549	-0.0351659	-0.0307351	0.678052	-0.59413	-0.484265	-0.0307351	-0.520228	0.608189	-0.0307351	0.678052	-0.450424	-0.00197166	-0.59413	-0.00126158	-0.427489	-0.0307351	-0.0307351	-0.494317	-0.0307351	0.678052	0.0118046	-0.51609	-0.0261633	-0.0146606	0.148521	0.668115	0.0307351	-0.0147209	1	0.678052	0.129438	-0.526399	-0.0202748	-0.422978	-0.538834	-0.0133787	-0.0345752
3:187740523	-0.0439497	-0.0438698	-0.0519004	-0.05	-0.0707315	-0.00284543	-0.05	1	-0.0864725	-0.05	0.662228	-0.0371805	-0.057208	-0.05	1	-0.05	-0.0891263	-0.05	-0.0711649	0.894878	-0.05	1	-0.0906103	-0.00320751	-0.05	-0.00205235	-0.0422914	-0.05	-0.05	-0.0704684	-0.05	1	0.0192038	-0.0869317	-0.0425626	-0.0238499	0.303726	0.66043	0.05	-0.023948	0.678052	1	-0.03417	-0.0708461	-0.0329831	-0.09109	-0.083407	-0.0217645	-0.0562471
3:64718258	0.696158	0.697427	0.838913	0.963781	-0.0483379	-0.00194457	0.963781	-0.03417	-0.291055	-0.03417	0.00428916	0.693755	0.81757	0.963781	-0.03417	-0.314551	-0.274645	-0.03417	-0.285762	-0.046611	-0.03417	-0.03417	-0.258363	0.472092	-0.314551	-0.00140257	-0.22871	-0.03417	-0.03417	-0.272604	-0.03417	-0.03417	0.0131239	-0.289654	-0.0290873	-0.016299	-0.00157383	-0.0546029	0.03417	0.437973	0.129438	-0.03417	1	-0.288713	0.580056	-0.244885	-0.299643	-0.0148738	-0.0384393
4:137083193	-0.0622733	-0.225039	-0.455985	-0.0708461	-0.100221	-0.00403175	-0.0708461	-0.0708461	0.911532	0.517035	0.00889289	0.235739	-0.0810594	-0.0708461	-0.0708461	0.829042	0.878867	-0.0708461	0.99977	-0.0966406	0.517035	-0.0708461	0.83271	-0.00454479	0.829042	-0.14133	0.802908	-0.0708461	-0.0708461	0.864942	-0.0708461	-0.0708461	0.0272103	0.615802	-0.0603079	-0.0337935	0.139392	-0.113211	0.0708461	-0.0339324	-0.526399	-0.0708461	-0.288713	1	-0.0467345	0.815467	0.945328	-0.0308386	-0.0796978
4:157683685	0.923146	0.923633	0.445577	0.601043	-0.0466589	-0.00187702	0.601043	-0.0329831	-0.0570426	-0.0329831	0.00414017	0.432378	0.86208	0.601043	-0.0329831	-0.0329831	-0.0587933	-0.0329831	-0.0469448	-0.044992	-0.0329831	-0.0329831	0.27399	0.945799	-0.0329831	0.47236	0.163367	-0.0329831	-0.0329831	-0.0464854	0.574746	-0.0329831	0.77123	-0.0573455	0.0450648	0.637602	-0.449926	-0.207554	0.0329831	0.821889	-0.0202748	-0.0329831	0.580056	-0.0467345	1	-0.0600887	-0.0550205	0.721464	0.575887
4:3241845	-0.0800676	-0.203716	-0.385226	-0.09109	-0.128859	-0.0051838	-0.09109	-0.09109	0.964765	0.548976	0.011434	0.246288	-0.104222	-0.09109	-0.09109	0.59286	0.987583	-0.09109	0.81847	-0.124255	0.548976	-0.09109	0.674081	-0.00584344	0.59286	-0.154448	0.873104	-0.09109	-0.09109	0.93502	-0.09109	-0.09109	0.0349854	0.659452	-0.0775405	-0.0434498	0.13366	-0.14556	0.09109	-0.0436284	-0.422978	-0.09109	-0.244885	0.815467	-0.0600887	1	0.937448	-0.0396505	-0.102471
4:45182527	-0.0733143	-0.23765	-0.472757	-0.083407	-0.11799	-0.00474657	-0.083407	-0.083407	0.994931	0.425166	0.0104696	0.187489	-0.0954311	-0.083407	-0.083407	0.825267	0.979685	-0.083407	0.943517	-0.113775	0.425166	-0.083407	0.7715	-0.00535057	0.825267	-0.123171	0.894423	-0.083407	-0.083407	0.963091	-0.083407	-0.083407	0.0320346	0.746605	-0.0710003	-0.039785	0.149586	-0.133283	0.083407	-0.0399486	-0.538834	-0.083407	-0.299643	0.945328	-0.0550205	0.937448	1	-0.0363062	-0.0938281
5:158003020	0.548136	0.662746	0.132104	-0.0217645	-0.0307886	-0.00123858	-0.0217645	-0.0217645	-0.0376405	-0.0217645	0.00273196	-0.0161843	0.507662	-0.0217645	-0.0217645	-0.0217645	-0.0387957	-0.0217645	-0.0309773	-0.0296887	-0.0217645	-0.0217645	0.339046	0.745184	-0.0217645	0.704235	0.206009	0.390411	-0.0217645	-0.0306742	0.667403	-0.0217645	0.887089	0.161003	0.473059	0.888604	-0.521856	-0.216467	-0.390411	0.622492	-0.0133787	-0.0217645	-0.0148738	-0.0308386	0.721464	-0.0396505	-0.0363062	1	0.88139
5:67714246	0.409031	0.603596	0.13415	-0.0562471	-0.0795688	-0.00320094	-0.0562471	-0.0562471	-0.0972765	-0.0562471	0.00706036	-0.0418259	0.426438	-0.0562471	-0.0562471	-0.0562471	-0.100262	-0.0562471	-0.0800564	-0.0767262	-0.0562471	-0.0562471	0.253762	0.605225	-0.0562471	0.640446	-0.0181893	0.456748	0.419637	-0.0792729	0.591414	-0.0562471	0.718672	0.149689	0.517791	0.772237	-0.658352	-0.218289	-0.456748	0.496174	-0.0345752	-0.0562471	-0.0384393	-0.0796978	0.575887	-0.102471	-0.0938281	0.88139	1
5:75003678	0.197501	0.0204716	-0.375848	-0.0387933	-0.0548782	-0.00220767	-0.0387933	-0.0387933	0.827993	0.452165	0.0048695	0.212023	0.101675	-0.0387933	-0.0387933	0.750821	0.79932	-0.0387933	0.896149	-0.0529177	0.452165	-0.0387933	0.759027	0.285444	0.750821	0.0941768	0.877195	-0.0387933	-0.0387933	0.781543	-0.0387933	-0.0387933	0.414413	0.580974	0.0290367	0.260861	0.104917	-0.193377	0.0387933	0.203877	-0.447527	-0.0387933	-0.237361	0.896641	0.218063	0.742947	0.85642	0.269001	0.15841
5:76427311	0.490544	0.45285	0.501166	0.689202	-0.102628	-0.00412858	0.689202	0.689202	-0.125467	-0.0725476	0.484984	0.495001	0.570899	0.689202	0.689202	-0.0725476	-0.129318	-0.0725476	-0.103257	0.599732	-0.0725476	0.689202	-0.131471	0.357374	-0.0725476	-0.00297786	-0.0613627	-0.0725476	-0.0725476	-0.102246	-0.0725476	0.689202	0.0278637	-0.126134	-0.0617562	-0.0346051	0.247341	0.421162	0.0725476	0.312056	0.469613	0.689202	0.674411	-0.102794	0.412114	-0.132167	-0.12102	-0.0315792	-0.0816119
5:78436189	0.332371	0.457156	-0.0519004	-0.05	-0.0707315	-0.00284543	-0.05	-0.05	-0.0864725	-0.05	0.0062762	-0.0371805	0.25968	-0.05	-0.05	-0.05	-0.0891263	-0.05	-0.0711649	-0.0682046	-0.05	-0.05	0.486045	0.527624	-0.05	0.385999	-0.0422914	-0.05	-0.05	-0.0704684	1	-0.05	0.516287	-0.0869317	-0.0425626	0.536083	-0.782555	-0.0798988	0.05	0.471657	-0.0307351	-0.05	-0.03417	-0.0708461	0.574746	-0.09109	-0.083407	0.667403	0.591414
6:107441753	0.332371	0.457156	-0.0519004	-0.05	-0.0707315	-0.00284543	-0.05	-0.05	-0.0864725	-0.05	0.0062762	-0.0371805	0.25968	-0.05	-0.05	-0.05	-0.0891263	-0.05	-0.0711649	-0.0682046	-0.05	-0.05	0.486045	0.527624	-0.05	0.385999	-0.0422914	-0.05	-0.05	-0.0704684	1	-0.05	0.516287	-0.0869317	-0.0425626	0.536083	-0.782555	-0.0798988	0.05	0.471657	-0.0307351	-0.05	-0.03417	-0.0708461	0.574746	-0.09109	-0.083407	0.667403	0.591414
6:164133001	0.43296	0.438271	-0.0749142	-0.0721711	-0.102095	-0.00410715	-0.0721711	-0.0721711	-0.124816	-0.0721711	0.0090592	-0.0536671	0.168377	-0.0721711	-0.0721711	-0.0721711	-0.128647	-0.0721711	-0.102721	-0.0984479	-0.0721711	-0.0721711	0.325881	0.415751	-0.0721711	0.47455	-0.0610442	-0.0721711	-0.0721711	-0.101716	0.759353	-0.0721711	0.421373	-0.125479	-0.0614357	0.658602	-0.468225	-0.316823	0.0721711	0.532972	-0.0443637	-0.0721711	-0.0493217	-0.102261	0.433669	-0.131481	-0.120392	0.514355	0.431713
6:20679709	-0.0766797	-0.0765404	-0.0905515	-0.0872358	0.621874	-0.00496446	-0.0872358	0.737159	-0.15087	-0.0872358	0.525963	-0.0648693	-0.0998117	-0.0872358	0.737159	-0.0872358	-0.1555	0.31024	-0.124162	0.637155	-0.0872358	0.737159	-0.158089	-0.00559619	-0.0872358	-0.00358076	-0.0737864	-0.0872358	-0.0872358	-0.122947	-0.0872358	0.737159	0.0335051	-0.151671	-0.0742595	0.00843644	0.236278	0.894224	0.0872358	-0.0417824	0.793412	0.737159	-0.0596169	-0.123606	-0.0575461	-0.158926	-0.145522	-0.0379728	-0.0981352
6:40362023	-0.0781613	-0.215934	-0.416131	-0.0889213	-0.125791	-0.00506038	-0.0889213	-0.0889213	0.984391	0.574494	0.0111618	0.259357	-0.10174	-0.0889213	-0.0889213	0.673045	0.993475	-0.0889213	0.901025	-0.121297	0.574494	-0.0889213	0.745803	-0.00570432	0.673045	-0.159857	0.884067	-0.0889213	-0.0889213	0.947926	-0.0889213	-0.0889213	0.0341525	0.66338	-0.0756944	-0.0424153	0.13956	-0.142094	0.0889213	-0.0425897	-0.463506	-0.0889213	-0.264236	0.898476	-0.058658	0.986612	0.973118	-0.0387065	-0.100031
7:150540196	0.41025	0.350823	0.00895834	0.00863031	0.0122087	0.000491138	0.00863031	0.00863031	0.0149257	0.00863031	-0.00108331	-0.287639	0.263818	0.00863031	0.00863031	0.00863031	0.0153838	0.00863031	0.0122835	0.0117725	0.00863031	0.00863031	0.0156399	0.501158	0.00863031	0.367844	0.289453	0.00863031	0.00863031	0.0121633	0.00863031	0.00863031	0.691287	0.0150049	0.115244	0.489826	0.058918	-0.214639	-0.00863031	0.390901	0.00530507	0.00863031	0.00589796	0.0122285	0.429314	0.0157227	0.0143966	0.500805	0.360997
7:28196413	0.541663	0.589318	0.761783	0.741468	0.0197097	0.000792894	0.741468	0.0139328	-0.587097	0.0139328	-0.0017489	0.534652	0.640475	0.741468	0.0139328	-0.448998	-0.594017	0.0139328	-0.371686	0.0190056	0.0139328	0.0139328	-0.299089	0.346661	-0.448998	0.000571898	-0.527732	0.0139328	0.0139328	-0.587275	0.0139328	0.0139328	-0.00535124	-0.598319	0.0118603	0.00664591	-0.0549534	0.0222643	-0.0139328	0.337899	0.256957	0.0139328	0.824609	-0.377006	0.448502	-0.588654	-0.55478	0.00606479	0.0156736
7:30728452	0.332371	0.457156	-0.0519004	-0.05	-0.0707315	-0.00284543	-0.05	-0.05	-0.0864725	-0.05	0.0062762	-0.0371805	0.25968	-0.05	-0.05	-0.05	-0.0891263	-0.05	-0.0711649	-0.0682046	-0.05	-0.05	0.486045	0.527624	-0.05	0.385999	-0.0422914	-0.05	-0.05	-0.0704684	1	-0.05	0.516287	-0.0869317	-0.0425626	0.536083	-0.782555	-0.0798988	0.05	0.471657	-0.0307351	-0.05	-0.03417	-0.0708461	0.574746	-0.09109	-0.083407	0.667403	0.591414
8:10787612	-0.0627799	-0.221411	-0.446878	-0.0714224	-0.101036	-0.00406455	-0.0714224	-0.0714224	0.857154	-0.0714224	0.00896523	-0.0531104	-0.0817188	-0.0714224	-0.0714224	0.805631	0.838552	-0.0714224	0.640099	-0.0974267	-0.0714224	-0.0714224	0.485048	-0.00458176	0.805631	-0.00293167	0.79891	-0.0714224	-0.0714224	0.865593	-0.0714224	-0.0714224	0.0274316	0.866986	-0.0607984	-0.0340684	0.137621	-0.114131	0.0714224	-0.0342084	-0.514501	-0.0714224	-0.283009	0.650466	-0.0471147	0.790475	0.838156	-0.0310894	-0.0803461
8:30854033	-0.0637602	-0.199331	-0.393892	-0.0725377	-0.102614	-0.00412801	-0.0725377	-0.0725377	0.875816	0.7011	0.00910522	0.325616	-0.0829948	-0.0725377	-0.0725377	0.677116	0.862175	-0.0725377	0.97759	-0.098948	0.7011	-0.0725377	0.828855	-0.0046533	0.677116	-0.185137	0.764418	-0.0725377	-0.0725377	0.819527	-0.0725377	-0.0725377	0.0278599	0.48949	-0.0617478	-0.0346003	0.126182	-0.115914	0.0725377	-0.0347426	-0.446828	-0.0725377	-0.249752	0.97285	-0.0478504	0.82776	0.902465	-0.0315749	-0.0816007
9:136149229	-0.0439497	0.159876	0.34218	-0.05	-0.0707315	-0.00284543	-0.05	-0.05	-0.0864725	-0.05	0.0062762	-0.0371805	0.255096	-0.05	-0.05	-0.05	-0.0891263	-0.05	-0.0711649	-0.0682046	-0.05	-0.05	-0.0906103	-0.00320751	-0.05	0.400798	-0.0422914	1	-0.05	-0.0704684	-0.05	-0.05	0.0192038	0.419615	0.991112	0.345918	0.0372102	-0.0798988	-1	-0.023948	-0.0307351	-0.05	-0.03417	-0.0708461	-0.0329831	-0.09109	-0.083407	0.390411	0.456748
9:28414339	0.102608	-0.062906	-0.401164	-0.0652154	-0.0922557	-0.00371132	-0.0652154	-0.0652154	0.950919	0.455747	0.00818611	0.207095	0.0262453	-0.0652154	-0.0652154	0.719433	0.948803	-0.0652154	0.871672	-0.0889598	0.455747	-0.0652154	0.72454	0.194648	0.719433	0.0206194	0.957478	-0.0652154	-0.0652154	0.916378	-0.0652154	-0.0652154	0.300932	0.698723	-0.0126594	0.161808	0.124103	-0.194941	0.0652154	0.122383	-0.461104	-0.0652154	-0.254092	0.871747	0.125235	0.926152	0.945363	0.169032	0.0661627
17:40696915	0.145834	0.187423	-0.326636	-0.107431	-0.151974	-0.00611372	-0.107431	-0.107431	0.521131	0.477582	0.0134851	0.207128	0.079402	-0.107431	-0.107431	0.398748	0.511971	-0.107431	0.613069	-0.146545	0.477582	-0.107431	0.857128	0.332022	0.398748	0.105598	0.356046	-0.107431	0.387039	0.497022	0.56295	-0.107431	0.358628	0.228885	-0.0914504	0.306249	-0.596848	-0.171672	0.107431	0.264968	-0.337636	-0.107431	-0.208583	0.609134	0.317142	0.490614	0.542193	0.393241	0.516756
9:81359113	-0.0439497	-0.233918	-0.498143	-0.05	-0.0707315	-0.00284543	-0.05	-0.05	0.782195	-0.05	0.0062762	-0.0371805	-0.057208	-0.05	-0.05	1	0.711294	-0.05	0.816856	-0.0682046	-0.05	-0.05	0.64504	-0.00320751	1	-0.00205235	0.705971	-0.05	-0.05	0.770061	-0.05	-0.05	0.0192038	0.775315	-0.0425626	-0.0238499	0.138335	-0.0798988	0.05	-0.023948	-0.59413	-0.05	-0.314551	0.829042	-0.0329831	0.59286	0.825267	-0.0217645	-0.0562471
15:53747228	0.0439497	-0.0695584	0.0519004	0.05	0.0707315	0.00284543	0.05	0.05	0.0864725	0.05	-0.0062762	0.0371805	0.057208	0.05	0.05	0.05	0.0891263	0.05	0.0711649	0.0682046	0.05	0.05	0.0906103	0.00320751	0.05	0.00205235	0.327408	0.05	-1	0.0704684	0.05	0.05	-0.0192038	0.0869317	0.0425626	0.0238499	0.392079	0.0798988	-0.05	0.023948	0.0307351	0.05	0.03417	0.0708461	0.0329831	0.09109	0.083407	0.0217645	-0.419637
4:95110113	-0.0439497	-0.233918	-0.498143	-0.05	-0.0707315	-0.00284543	-0.05	-0.05	0.782195	-0.05	0.0062762	-0.0371805	-0.057208	-0.05	-0.05	1	0.711294	-0.05	0.816856	-0.0682046	-0.05	-0.05	0.64504	-0.00320751	1	-0.00205235	0.705971	-0.05	-0.05	0.770061	-0.05	-0.05	0.0192038	0.775315	-0.0425626	-0.0238499	0.138335	-0.0798988	0.05	-0.023948	-0.59413	-0.05	-0.314551	0.829042	-0.0329831	0.59286	0.825267	-0.0217645	-0.0562471
18:56883319	-0.0439497	-0.233918	-0.498143	-0.05	-0.0707315	-0.00284543	-0.05	-0.05	0.782195	-0.05	0.0062762	-0.0371805	-0.057208	-0.05	-0.05	1	0.711294	-0.05	0.816856	-0.0682046	-0.05	-0.05	0.64504	-0.00320751	1	-0.00205235	0.705971	-0.05	-0.05	0.770061	-0.05	-0.05	0.0192038	0.775315	-0.0425626	-0.0238499	0.138335	-0.0798988	0.05	-0.023948	-0.59413	-0.05	-0.314551	0.829042	-0.0329831	0.59286	0.825267	-0.0217645	-0.0562471
19:7223785	0.439991	0.608038	0.203846	-0.0388857	-0.0550089	-0.00221293	-0.0388857	-0.0388857	-0.0672508	-0.0388857	0.00488109	-0.0289158	0.497383	-0.0388857	-0.0388857	-0.0388857	-0.0693148	-0.0388857	-0.0553459	-0.0530436	-0.0388857	-0.0388857	0.286881	0.626037	-0.0388857	0.708439	0.13596	0.611793	-0.0388857	-0.0548043	0.611793	-0.0388857	0.738648	0.246296	0.67203	0.848247	-0.479065	-0.198839	-0.611793	0.519954	-0.0239031	-0.0388857	-0.0265745	-0.055098	0.604464	-0.070842	-0.0648668	0.963019	0.88573
10:114754071	-0.145056	-0.105569	-0.0727092	-0.0700468	0.613896	-0.00398626	-0.0700468	0.677115	-0.121142	-0.0700468	0.475556	-0.0520874	-0.0801448	-0.0700468	0.677115	-0.0700468	-0.12486	0.44429	-0.0996974	0.589762	-0.0700468	0.677115	-0.126939	-0.00449351	-0.0700468	-0.0745029	-0.0592474	-0.0700468	-0.0700468	-0.0987217	-0.0700468	0.677115	0.0269032	-0.121786	-0.0596274	-0.0736908	0.139185	0.957997	0.0700468	-0.107219	0.698163	0.677115	-0.04787	-0.0992509	-0.0462072	-0.127611	-0.116848	-0.0304906	-0.0787986
8:118185733	0.0333978	0.0738952	-0.104304	-0.100484	0.343196	-0.00571842	-0.100484	0.727257	-0.173783	-0.100484	0.24542	-0.0747211	-0.0124709	-0.100484	0.727257	-0.100484	-0.179116	-0.100484	-0.143019	0.79149	-0.100484	0.727257	0.00442427	0.165254	-0.100484	0.121393	-0.0849924	-0.100484	-0.100484	-0.14162	0.239144	0.727257	0.199378	-0.174706	-0.0855375	0.133183	0.0197245	0.668284	0.100484	0.112178	0.765516	0.727257	-0.0686711	-0.142379	0.130288	-0.183063	-0.167622	0.179175	0.0964507
3:12336507	0.189389	0.380192	0.358006	-0.0565138	-0.0799461	0.39976	-0.0565138	-0.0565138	-0.485018	-0.340417	0.00709384	-0.18131	0.187776	-0.0565138	-0.0565138	-0.355602	-0.482866	-0.0565138	-0.497357	-0.07709	-0.340417	-0.0565138	-0.283996	0.169094	-0.355602	0.692316	-0.502616	0.445547	0.439498	-0.507721	0.28513	-0.0565138	0.183444	-0.101657	0.446147	0.478767	-0.381461	-0.208758	-0.445547	0.414314	0.125741	-0.0565138	0.0412437	-0.495359	0.16046	-0.470841	-0.490615	0.396721	0.617252
12:124468572	0.947594	0.934908	0.63265	0.641439	-0.0475624	0.145571	0.641439	-0.0336218	-0.230831	-0.0336218	0.00422034	0.461474	0.845653	0.641439	-0.0336218	-0.242353	-0.219048	-0.0336218	-0.224385	-0.0458632	-0.0336218	-0.0336218	0.0229824	0.881741	-0.242353	0.533228	0.0207624	-0.0336218	-0.0336218	-0.261938	0.385451	-0.0336218	0.698615	-0.229863	0.0470768	0.615166	-0.288119	-0.268047	0.0336218	0.870594	0.0913306	-0.0336218	0.674357	-0.226529	0.925198	-0.197215	-0.236722	0.609134	0.467121
7:14898282	-0.0439497	-0.0438698	-0.0519004	-0.05	-0.0707315	-0.00284543	-0.05	1	-0.0864725	-0.05	0.662228	-0.0371805	-0.057208	-0.05	1	-0.05	-0.0891263	-0.05	-0.0711649	0.894878	-0.05	1	-0.0906103	-0.00320751	-0.05	-0.00205235	-0.0422914	-0.05	-0.05	-0.0704684	-0.05	1	0.0192038	-0.0869317	-0.0425626	-0.0238499	0.303726	0.66043	0.05	-0.023948	0.678052	1	-0.03417	-0.0708461	-0.0329831	-0.09109	-0.083407	-0.0217645	-0.0562471
2:165528876	0.827942	0.919513	0.628001	0.483494	-0.0952957	0.269204	0.483494	-0.0673644	-0.278406	-0.0673644	0.00845585	0.346878	0.786371	0.483494	-0.0673644	-0.263064	-0.269262	-0.0673644	-0.26139	-0.0918912	-0.0673644	-0.0673644	0.0363525	0.784864	-0.263064	0.727825	-0.120272	0.264295	0.182109	-0.302854	0.470771	-0.0673644	0.634909	-0.117827	0.324191	0.730166	-0.434358	-0.313599	-0.264295	0.867322	0.0635968	-0.0673644	0.529773	-0.263172	0.815721	-0.2502	-0.281733	0.70759	0.710428
11:17409572	0.531354	0.49089	0.543636	0.745235	0.285982	-0.00411521	0.745235	-0.0723127	-0.125061	-0.0723127	0.00907698	0.535385	0.619065	0.745235	-0.0723127	-0.0723127	-0.128899	0.628706	-0.102923	-0.0986411	-0.0723127	-0.0723127	-0.131045	0.383907	-0.0723127	-0.00296821	-0.061164	-0.0723127	-0.0723127	-0.101915	-0.0723127	-0.0723127	0.0277735	-0.125725	-0.0615563	0.053775	-0.0130198	0.214301	0.0723127	0.337571	-0.0444508	-0.0723127	0.727603	-0.102462	0.445961	-0.131739	-0.120628	-0.0314769	-0.0813476
3:185534482	0.461332	0.424588	0.468574	0.65277	0.20957	-0.00514463	0.65277	0.455602	-0.156345	-0.0904017	0.352445	0.468336	0.534523	0.65277	0.455602	-0.0904017	-0.161143	0.518858	-0.128669	0.37749	-0.0904017	0.455602	-0.163826	0.347399	-0.0904017	-0.00371071	-0.0764642	-0.0904017	-0.0904017	-0.127409	-0.0904017	0.455602	0.0347211	-0.157175	-0.0769545	0.0335928	0.14778	0.527193	0.0904017	0.295046	0.313001	0.455602	0.644552	-0.128092	0.389118	-0.164694	-0.150803	-0.0393509	-0.101697
1:214159256	-0.0439497	-0.0438698	-0.0519004	-0.05	0.83306	-0.00284543	-0.05	-0.05	-0.0864725	-0.05	0.0062762	-0.0371805	-0.057208	-0.05	-0.05	-0.05	-0.0891263	-0.05	-0.0711649	-0.0682046	-0.05	-0.05	-0.0906103	-0.00320751	-0.05	-0.00205235	-0.0422914	-0.05	-0.05	-0.0704684	-0.05	-0.05	0.0192038	-0.0869317	-0.0425626	-0.0238499	0.0372102	0.376769	0.05	-0.023948	0.46931	-0.05	-0.03417	-0.0708461	-0.0329831	-0.09109	-0.083407	-0.0217645	-0.0562471
1:214150445	-0.0439497	-0.0438698	-0.0519004	-0.05	-0.0707315	-0.00284543	-0.05	1	-0.0864725	-0.05	0.662228	-0.0371805	-0.057208	-0.05	1	-0.05	-0.0891263	-0.05	-0.0711649	0.894878	-0.05	1	-0.0906103	-0.00320751	-0.05	-0.00205235	-0.0422914	-0.05	-0.05	-0.0704684	-0.05	1	0.0192038	-0.0869317	-0.0425626	-0.0238499	0.303726	0.66043	0.05	-0.023948	0.678052	1	-0.03417	-0.0708461	-0.0329831	-0.09109	-0.083407	-0.0217645	-0.0562471
9:22132698	0.0921443	0.148733	-0.0923393	-0.0889581	0.386915	-0.00506248	-0.0889581	0.708182	-0.153849	-0.0889581	0.509153	-0.0661501	0.0416542	-0.0889581	0.708182	-0.0889581	-0.15857	-0.0889581	-0.126614	0.609806	-0.0889581	0.708182	0.0998076	0.234569	-0.0889581	0.171996	-0.0752432	-0.0889581	-0.0889581	-0.125375	0.386315	0.708182	0.259167	-0.154666	-0.0757257	0.211016	-0.102523	0.678977	0.0889581	0.181724	0.767111	0.708182	-0.060794	-0.126047	0.216401	-0.162064	-0.148395	0.273223	0.193085
9:22137685	-0.0439497	-0.0438698	-0.0519004	-0.05	-0.0707315	-0.00284543	-0.05	1	-0.0864725	-0.05	0.662228	-0.0371805	-0.057208	-0.05	1	-0.05	-0.0891263	-0.05	-0.0711649	0.894878	-0.05	1	-0.0906103	-0.00320751	-0.05	-0.00205235	-0.0422914	-0.05	-0.05	-0.0704684	-0.05	1	0.0192038	-0.0869317	-0.0425626	-0.0238499	0.303726	0.66043	0.05	-0.023948	0.678052	1	-0.03417	-0.0708461	-0.0329831	-0.09109	-0.083407	-0.0217645	-0.0562471
6:34203893	0.92074	0.960363	0.661632	0.672531	-0.0754937	-0.003037	0.672531	-0.0533664	-0.268383	-0.0533664	0.00669876	0.483427	0.876192	0.672531	-0.0533664	-0.266213	-0.257381	-0.0533664	-0.255968	-0.0727966	-0.0533664	-0.0533664	-0.060456	0.80998	-0.266213	0.48782	-0.103379	0.152407	0.220584	-0.245597	0.28418	-0.0533664	0.593455	-0.168301	0.221325	0.615239	-0.305682	-0.301329	-0.152407	0.763956	0.0814017	-0.0533664	0.71028	-0.258033	0.850463	-0.235867	-0.273221	0.574746	0.581818
9:4291928	-0.0175699	-0.0701085	-0.0207484	-0.0199886	-0.0282765	-0.00113752	-0.0199886	0.886416	-0.0345693	-0.0199886	0.568755	-0.0148637	-0.0228702	-0.0199886	0.886416	-0.0199886	-0.0356303	-0.0199886	-0.0284498	0.804107	-0.0199886	0.886416	-0.0362235	-0.00128227	-0.0199886	-0.000820471	0.115236	-0.0199886	-0.506632	-0.0281713	-0.0199886	0.886416	0.00767714	-0.0347529	-0.0170153	-0.00953454	0.443906	0.607142	0.0199886	-0.00957374	0.599568	0.886416	-0.0136602	-0.0283223	-0.0131857	-0.0364153	-0.0333438	-0.00870083	-0.243044
8:41519462	-0.0439497	-0.0438698	-0.0519004	-0.05	0.510838	-0.00284543	-0.05	-0.05	-0.0864725	-0.05	0.0062762	-0.0371805	-0.057208	-0.05	-0.05	-0.05	-0.0891263	1	-0.0711649	-0.0682046	-0.05	-0.05	-0.0906103	-0.00320751	-0.05	-0.00205235	-0.0422914	-0.05	-0.05	-0.0704684	-0.05	-0.05	0.0192038	-0.0869317	-0.0425626	0.10836	-0.0628969	0.414164	0.05	-0.023948	-0.0307351	-0.05	-0.03417	-0.0708461	-0.0329831	-0.09109	-0.083407	-0.0217645	-0.0562471
2:43611883	-0.0439497	-0.0438698	-0.0519004	-0.05	-0.0707315	-0.00284543	-0.05	1	-0.0864725	-0.05	0.662228	-0.0371805	-0.057208	-0.05	1	-0.05	-0.0891263	-0.05	-0.0711649	0.894878	-0.05	1	-0.0906103	-0.00320751	-0.05	-0.00205235	-0.0422914	-0.05	-0.05	-0.0704684	-0.05	1	0.0192038	-0.0869317	-0.0425626	-0.0238499	0.303726	0.66043	0.05	-0.023948	0.678052	1	-0.03417	-0.0708461	-0.0329831	-0.09109	-0.083407	-0.0217645	-0.0562471
6:43811430	-0.720119	-0.668081	-0.74271	-1	0.0707315	0.00284543	-1	0.05	0.0864725	0.05	-0.0062762	-0.719492	-0.844138	-1	0.05	0.05	0.0891263	0.05	0.0711649	0.0682046	0.05	0.05	0.0906103	-0.495814	0.05	0.00205235	0.0422914	0.05	0.05	0.0704684	0.05	0.05	-0.0192038	0.0869317	0.0425626	0.0238499	-0.0372102	0.0798988	-0.05	-0.454087	0.0307351	0.05	-0.963781	0.0708461	-0.601043	0.09109	0.083407	0.0217645	0.0562471
7:44255643	0.171495	0.24937	-0.0745879	-0.0718567	0.371502	-0.00408926	-0.0718567	-0.0718567	-0.124272	-0.0718567	0.00901974	-0.0534333	0.115382	-0.0718567	-0.0718567	-0.0718567	-0.128086	0.782401	-0.102273	-0.0980191	-0.0718567	-0.0718567	0.229357	0.326393	-0.0718567	0.239021	-0.0607783	-0.0718567	-0.0718567	-0.101273	0.582876	-0.0718567	0.337557	-0.124932	-0.0611681	0.422436	-0.539138	0.287134	0.0718567	0.27462	-0.0441705	-0.0718567	-0.0491069	-0.101815	0.331551	-0.130909	-0.119867	0.398455	0.323018
5:53271420	0.563579	0.595017	0.115853	-0.0536284	-0.0758643	-0.00305191	-0.0536284	-0.0536284	-0.0927476	-0.0536284	0.00673165	-0.0398786	0.386349	-0.0536284	-0.0536284	-0.0536284	-0.095594	-0.0536284	-0.0763292	-0.0731541	-0.0536284	-0.0536284	0.194521	0.563702	-0.0536284	0.743219	0.122947	0.403375	-0.0536284	-0.0755822	0.477523	-0.0536284	0.686389	0.12723	0.468609	0.935012	-0.259203	-0.404947	-0.403375	0.61471	-0.0329655	-0.0536284	-0.0366497	-0.0759873	0.524743	-0.0977003	-0.0894597	0.801168	0.70012
16:53819169	0.204595	0.273421	0.179262	-0.0154994	-0.0219259	-0.000882048	-0.0154994	-0.0154994	-0.0268054	-0.0154994	0.00194555	-0.316391	0.274701	-0.0154994	-0.0154994	-0.0154994	-0.0276281	-0.0154994	-0.0220602	-0.0211426	-0.0154994	-0.0154994	-0.0280881	0.270303	-0.0154994	0.398219	0.1398	0.504999	-0.0154994	-0.0218444	-0.0154994	-0.0154994	0.382385	0.224154	0.557685	0.43913	0.181272	-0.148563	-0.504999	0.202181	-0.00952751	-0.0154994	-0.0105923	-0.0219614	0.219352	-0.0282368	-0.0258552	0.466944	0.427239
5:55808475	0.117356	0.208827	-0.161099	-0.476947	-0.0406879	0.417515	-0.476947	0.17753	-0.0497429	-0.0287622	0.132484	-0.344368	-0.0480461	-0.476947	0.17753	-0.0287622	-0.0512695	-0.0287622	-0.0409373	0.149981	-0.0287622	0.17753	0.221639	0.291267	-0.0287622	0.776852	0.0643859	0.27468	0.171973	-0.106202	0.469716	0.17753	0.599614	0.096381	0.329009	0.713373	-0.342486	-0.103535	-0.27468	0.474344	0.121574	0.17753	-0.445624	-0.0407539	0.213942	-0.0523991	-0.0479795	0.686074	0.69266
5:55856375	0.832667	0.920134	0.433188	0.425181	-0.10923	-0.00439417	0.425181	-0.0772145	-0.133539	-0.0772145	0.00969228	0.304629	0.789589	0.425181	-0.0772145	-0.0772145	-0.137637	-0.0772145	-0.109899	-0.105328	-0.0772145	-0.0772145	0.222759	0.847312	-0.0772145	0.645197	0.00987188	0.277522	0.226332	-0.108824	0.583182	-0.0772145	0.730292	0.036886	0.343762	0.803853	-0.535183	-0.32548	-0.277522	0.784218	-0.0474639	-0.0772145	0.424723	-0.109407	0.871288	-0.140669	-0.128805	0.816736	0.827596
18:60845884	0.540614	0.728028	0.682466	0.457	0.0348521	-0.00544757	0.457	-0.0957249	-0.531368	-0.0957249	0.0120158	0.327134	0.610348	0.457	-0.0957249	-0.537905	-0.507708	0.211686	-0.510212	-0.130578	-0.0957249	-0.0957249	-0.289973	0.434486	-0.537905	0.388385	-0.515544	0.372201	0.344232	-0.488879	0.256245	-0.0957249	0.203393	-0.303804	0.379164	0.466817	-0.393483	-0.106233	-0.372201	0.456989	0.178416	-0.0957249	0.577982	-0.514599	0.474325	-0.462419	-0.542347	0.37303	0.537428
17:65892507	0.0748718	0.216743	-0.217269	-0.103244	-0.146052	-0.459524	-0.103244	-0.103244	0.301545	0.287142	0.0129596	0.114755	0.14766	-0.103244	-0.103244	0.244639	0.2931	-0.103244	0.372742	-0.140834	0.287142	-0.103244	0.529976	0.227002	0.244639	0.00251338	0.138343	0.321463	0.520459	0.380229	0.358872	-0.103244	0.258425	0.311064	0.330217	0.34675	-0.505447	-0.164981	-0.321463	-0.0304227	-0.250127	-0.103244	-0.163452	0.370432	0.199362	0.276488	0.317919	0.425087	0.659073
6:7255650	0.313474	0.425984	0.102408	-0.071888	0.261028	-0.00409104	-0.071888	0.535953	-0.124327	-0.071888	0.388752	-0.0534566	0.329332	-0.071888	0.535953	-0.071888	-0.128142	-0.071888	-0.102318	0.459462	-0.071888	0.535953	0.114313	0.49038	-0.071888	0.540696	0.0912831	0.399793	-0.071888	-0.101317	0.37347	0.535953	0.612857	0.102564	0.461312	0.631123	-0.13992	0.373846	-0.399793	0.384258	0.56681	0.535953	-0.0491283	-0.10186	0.43869	-0.130966	-0.119919	0.714098	0.613637
11:92708710	-0.0561646	-0.0560625	-0.0663251	-0.0638964	0.191741	-0.00363625	-0.0638964	0.950156	-0.110506	-0.0638964	0.641516	-0.047514	-0.0731078	-0.0638964	0.950156	-0.0638964	-0.113897	-0.0638964	-0.0909437	0.84295	-0.0638964	0.950156	-0.115793	-0.00409897	-0.0638964	-0.00262275	-0.0540453	-0.0638964	-0.0638964	-0.0900536	-0.0638964	0.950156	0.024541	-0.111092	-0.0543919	-0.0304785	0.304944	0.755434	0.0638964	-0.0306038	0.80134	0.950156	-0.0436668	-0.0905363	-0.0421501	-0.116407	-0.106588	-0.0278134	-0.0718798
8:95960511	-0.0439497	-0.0438698	-0.0519004	-0.05	-0.0707315	-0.00284543	-0.05	1	-0.0864725	-0.05	0.662228	-0.0371805	-0.057208	-0.05	1	-0.05	-0.0891263	-0.05	-0.0711649	0.894878	-0.05	1	-0.0906103	-0.00320751	-0.05	-0.00205235	-0.0422914	-0.05	-0.05	-0.0704684	-0.05	1	0.0192038	-0.0869317	-0.0425626	-0.0238499	0.303726	0.66043	0.05	-0.023948	0.678052	1	-0.03417	-0.0708461	-0.0329831	-0.09109	-0.083407	-0.0217645	-0.0562471
12:97848775	-0.0439497	-0.0438698	-0.0519004	-0.05	-0.0707315	-0.00284543	-0.05	1	-0.0864725	-0.05	0.662228	-0.0371805	-0.057208	-0.05	1	-0.05	-0.0891263	-0.05	-0.0711649	0.894878	-0.05	1	-0.0906103	-0.00320751	-0.05	-0.00205235	-0.0422914	-0.05	-0.05	-0.0704684	-0.05	1	0.0192038	-0.0869317	-0.0425626	-0.0238499	0.303726	0.66043	0.05	-0.023948	0.678052	1	-0.03417	-0.0708461	-0.0329831	-0.09109	-0.083407	-0.0217645	-0.0562471
7:103418846	-0.0624655	-0.22379	-0.452829	-0.0710648	-0.10053	-0.00404419	-0.0710648	-0.0710648	0.86091	-0.0710648	0.00892034	-0.0528444	-0.0813095	-0.0710648	-0.0710648	0.820863	0.839843	-0.0710648	0.653188	-0.0969389	-0.0710648	-0.0710648	0.496118	-0.00455882	0.820863	-0.00291699	0.801392	-0.0710648	-0.0710648	0.868509	-0.0710648	-0.0710648	0.0272942	0.870085	-0.060494	-0.0338978	0.138788	-0.11356	0.0710648	-0.0340371	-0.522262	-0.0710648	-0.286736	0.663721	-0.0468787	0.788261	0.844498	-0.0309337	-0.0799438
10:114758349	0.0038913	0.143199	0.331713	0.00442699	0.00626256	0.000251934	0.00442699	0.00442699	-0.62912	0.00442699	-0.50827	0.00329195	0.00506519	0.00442699	0.00442699	-0.765275	-0.578857	0.00442699	-0.644663	0.308452	0.00442699	0.00442699	-0.531246	0.000283992	-0.765275	0.000181714	-0.544769	0.00442699	0.00442699	-0.609911	0.00442699	0.00442699	-0.0017003	-0.624373	0.00376848	0.00211167	-0.0774242	0.00707423	-0.00442699	0.00212035	0.415717	0.00442699	0.208558	-0.65339	0.00292032	-0.493304	-0.658718	0.00192702	0.00498011
2:121347612	-0.0439497	0.0695584	-0.0519004	-0.05	-0.0707315	-0.00284543	-0.05	-0.05	-0.0864725	-0.05	0.0062762	-0.0371805	-0.057208	-0.05	-0.05	-0.05	-0.0891263	-0.05	-0.0711649	-0.0682046	-0.05	-0.05	-0.0906103	-0.00320751	-0.05	-0.00205235	-0.327408	-0.05	1	-0.0704684	-0.05	-0.05	0.0192038	-0.0869317	-0.0425626	-0.0238499	-0.392079	-0.0798988	0.05	-0.023948	-0.0307351	-0.05	-0.03417	-0.0708461	-0.0329831	-0.09109	-0.083407	-0.0217645	0.419637
12:121416864	-0.0439497	0.0695584	-0.0519004	-0.05	-0.0707315	-0.00284543	-0.05	-0.05	-0.0864725	-0.05	0.0062762	-0.0371805	-0.057208	-0.05	-0.05	-0.05	-0.0891263	-0.05	-0.0711649	-0.0682046	-0.05	-0.05	-0.0906103	-0.00320751	-0.05	-0.00205235	-0.327408	-0.05	1	-0.0704684	-0.05	-0.05	0.0192038	-0.0869317	-0.0425626	-0.0238499	-0.392079	-0.0798988	0.05	-0.023948	-0.0307351	-0.05	-0.03417	-0.0708461	-0.0329831	-0.09109	-0.083407	-0.0217645	0.419637
12:124506631	0.891908	0.939698	0.65596	0.657007	-0.0311568	0.155791	0.657007	-0.0220247	-0.218288	-0.0220247	0.00276463	0.47296	0.856173	0.657007	-0.0220247	-0.239837	-0.205299	-0.0220247	-0.215559	-0.0300437	-0.0220247	-0.0220247	0.0640511	0.922365	-0.239837	0.535408	0.00112858	-0.0220247	-0.0220247	-0.25594	0.445146	-0.0220247	0.660382	-0.217158	0.0481645	0.562286	-0.36932	-0.176856	0.0220247	0.869186	0.103332	-0.0220247	0.688483	-0.217881	0.928597	-0.182004	-0.225236	0.605286	0.481236
7:130460291	0.648866	0.735662	0.314629	0.441482	-0.0979486	-0.00394033	0.441482	-0.0692398	-0.119747	-0.0692398	0.00869126	0.316559	0.643885	0.441482	-0.0692398	-0.0692398	-0.123422	-0.0692398	-0.0985488	-0.0944494	-0.0692398	-0.0692398	0.392587	0.715179	-0.0692398	0.34578	-0.0585649	-0.0692398	-0.0692398	-0.0975844	0.874074	-0.0692398	0.47317	-0.120383	-0.0589404	0.470013	-0.684944	-0.110644	0.0692398	0.644602	-0.0425618	-0.0692398	0.438086	-0.0981074	0.808697	-0.126141	-0.115502	0.589004	0.503964
5:133864599	0.062571	0.223043	0.450954	0.0711848	0.1007	0.00405102	0.0711848	0.0711848	-0.91021	-0.536474	-0.00893541	-0.245191	0.0814469	0.0711848	0.0711848	-0.816038	-0.879346	0.0711848	-0.999999	0.0971026	-0.536474	0.0711848	-0.834345	0.00456652	-0.816038	0.146	-0.801049	0.0711848	0.0711848	-0.862549	0.0711848	0.0711848	-0.0273403	-0.604812	0.0605961	0.033955	-0.138424	0.113752	-0.0711848	0.0340946	0.519811	0.0711848	0.285562	-0.999739	0.0469579	-0.818656	-0.943382	0.030986	0.0800788
9:139241595	0.720119	0.668081	0.74271	1	-0.0707315	-0.00284543	1	-0.05	-0.0864725	-0.05	0.0062762	0.719492	0.844138	1	-0.05	-0.05	-0.0891263	-0.05	-0.0711649	-0.0682046	-0.05	-0.05	-0.0906103	0.495814	-0.05	-0.00205235	-0.0422914	-0.05	-0.05	-0.0704684	-0.05	-0.05	0.0192038	-0.0869317	-0.0425626	-0.0238499	0.0372102	-0.0798988	0.05	0.454087	-0.0307351	-0.05	0.963781	-0.0708461	0.601043	-0.09109	-0.083407	-0.0217645	-0.0562471
6:139835329	0.840221	0.938992	0.504635	0.533895	-0.0579422	-0.00233093	0.533895	-0.0409593	-0.070837	-0.0409593	0.00514137	0.383806	0.873144	0.533895	-0.0409593	-0.0409593	-0.073011	-0.0409593	-0.0582972	-0.0558722	-0.0409593	-0.0409593	0.28022	0.939197	-0.0409593	0.619034	0.12414	0.257768	-0.0409593	-0.0577267	0.604433	-0.0409593	0.712161	0.0729006	0.319937	0.728171	-0.473394	-0.194003	-0.257768	0.81214	-0.0251778	-0.0409593	0.518367	-0.0580361	0.93204	-0.0746196	-0.0683258	0.802757	0.695653
2:165554302	0.842899	0.91687	0.497348	0.490333	-0.062632	-0.0025196	0.490333	-0.0442745	-0.0765705	-0.0442745	0.00555751	0.352337	0.873757	0.490333	-0.0442745	-0.0442745	-0.0789205	-0.0442745	-0.0630158	-0.0603945	-0.0442745	-0.0442745	0.244266	0.89933	-0.0442745	0.614843	0.15947	0.325359	-0.0442745	-0.0623991	0.54659	-0.0442745	0.7815	0.101343	0.401501	0.763125	-0.428356	-0.230174	-0.325359	0.771008	-0.0272156	-0.0442745	0.47785	-0.0627336	0.931246	-0.0806593	-0.0738561	0.860538	0.740411
11:2197286	0.565894	0.488802	0.0519004	0.05	0.0707315	0.00284543	0.05	0.05	0.0864725	0.05	-0.0062762	0.0371805	0.386377	0.05	0.05	0.05	0.0891263	0.05	0.0711649	0.0682046	0.05	0.05	0.0906103	0.652105	0.05	0.478404	0.408026	0.05	0.05	0.0704684	0.05	0.05	0.881159	0.0869317	0.182423	0.65344	-0.0372102	-0.216198	-0.05	0.525288	0.0307351	0.05	0.03417	0.0708461	0.582093	0.09109	0.083407	0.666053	0.511598
19:19388500	-0.189215	-0.160398	0.241871	0.0404204	0.0571799	0.0878589	0.0404204	0.0404204	0.069905	0.0404204	-0.00507373	0.030057	0.0154261	0.0404204	0.0404204	0.0404204	0.0720504	0.0404204	0.0575303	0.0551371	0.0404204	0.0404204	-0.271138	-0.314429	0.0404204	0.0187451	0.0341887	0.573079	0.0404204	0.0569673	-0.586657	0.0404204	-0.312391	0.327244	0.558784	-0.12754	0.615759	0.0645909	-0.573079	-0.23788	0.0248465	0.0404204	0.0276233	0.0572726	-0.336282	0.0736379	0.0674269	-0.184893	-0.0810846
19:19460541	-0.0439497	-0.0438698	0.29556	-0.05	-0.0707315	0.751043	-0.05	-0.05	-0.0864725	-0.05	0.0062762	-0.0371805	-0.057208	-0.05	-0.05	-0.05	-0.0891263	-0.05	-0.0711649	-0.0682046	-0.05	-0.05	-0.0906103	-0.00320751	-0.05	0.387689	-0.0422914	-0.05	-0.05	-0.313081	-0.05	-0.05	0.0192038	-0.0869317	-0.0425626	-0.0238499	0.0372102	-0.0798988	0.05	0.299348	-0.0307351	-0.05	-0.03417	-0.0708461	-0.0329831	-0.09109	-0.083407	-0.0217645	-0.0562471
1:219744138	0.502366	0.519056	0.678764	0.698593	-0.0559911	0.64024	0.698593	-0.03958	-0.0684516	-0.03958	0.00496824	0.502525	0.58838	0.698593	-0.03958	-0.03958	-0.0705524	-0.03958	-0.0563342	-0.0539908	-0.03958	-0.03958	-0.0717271	0.408953	-0.03958	0.392178	-0.101823	-0.03958	0.212116	-0.168354	-0.03958	-0.03958	0.0152017	-0.0688151	-0.0336925	0.00614399	-0.0734497	-0.0632479	0.03958	0.647457	-0.0243299	-0.03958	0.674532	-0.0560818	0.419625	-0.0721069	-0.066025	-0.0172288	0.0695493
16:30048553	0.630013	0.652812	0.00515991	0.00497096	0.00703207	0.00028289	0.00497096	0.00497096	0.00859703	0.00497096	-0.000623976	0.00369645	0.451072	0.00497096	0.00497096	0.00497096	0.00886088	0.00497096	0.00707516	0.00678085	0.00497096	0.00497096	0.377338	0.818365	0.00497096	0.599686	0.274173	0.00497096	0.00497096	0.00700592	0.675642	0.00497096	0.9802	0.00864268	0.10747	0.824754	-0.527312	-0.210622	-0.00497096	0.689006	0.00305566	0.00497096	0.00339716	0.00704347	0.796784	0.00905611	0.00829227	0.917942	0.755394
17:4045440	-0.0439497	-0.0438698	-0.0519004	-0.05	-0.0707315	-0.00284543	-0.05	-0.05	0.430733	1	0.0062762	0.477962	-0.057208	-0.05	-0.05	-0.05	0.480923	-0.05	0.535277	-0.0682046	1	-0.05	0.499899	-0.00320751	-0.05	-0.249284	0.353403	-0.05	-0.05	0.366094	-0.05	-0.05	0.0192038	-0.0869317	-0.0425626	-0.0238499	0.0372102	-0.0798988	0.05	-0.023948	-0.0307351	-0.05	-0.03417	0.517035	-0.0329831	0.548976	0.425166	-0.0217645	-0.0562471
12:4384844	0.209221	0.468691	0.119473	-0.0891015	-0.126046	-0.00507064	-0.0891015	-0.0891015	-0.154097	-0.0891015	0.0111844	-0.0662567	0.30816	-0.0891015	-0.0891015	-0.0891015	-0.158826	-0.0891015	-0.126818	-0.121543	-0.0891015	-0.0891015	0.279143	0.399884	-0.0891015	0.509525	-0.212244	0.475655	0.414986	-0.125577	0.713187	-0.0891015	0.414035	0.117538	0.480128	0.584219	-0.766155	-0.142382	-0.475655	0.336008	-0.0547709	-0.0891015	-0.060892	-0.12625	0.405579	-0.162325	-0.148634	0.709491	0.899019
20:43042364	0.491803	0.463544	0.0450785	0.0434279	0.0614343	0.00247142	0.0434279	0.0434279	0.0751063	0.0434279	-0.00545124	0.0322934	0.335774	0.0434279	0.0434279	0.0434279	0.0774113	0.0434279	0.0618108	0.0592396	0.0434279	0.0434279	0.0787002	0.566753	0.0434279	0.415788	0.257215	0.0434279	0.402063	0.0612059	0.0434279	0.0434279	0.76584	0.0755051	0.158523	0.567902	-0.0894249	-0.187946	-0.0434279	0.456523	0.0266952	0.0434279	0.0296786	0.0615339	0.505888	0.0791169	0.0724438	0.578865	0.607148
19:45411941	0.309481	0.496487	0.638164	0.443205	-0.121838	-0.00490137	0.443205	-0.0861272	-0.148953	-0.0861272	0.010811	0.317413	0.614976	0.443205	-0.0861272	-0.0861272	-0.153524	-0.0861272	-0.122585	-0.117485	-0.0861272	-0.0861272	-0.15608	0.246044	-0.0861272	0.330722	-0.18367	0.785091	0.321993	-0.121385	-0.0861272	-0.0861272	0.0330793	0.270554	0.784356	0.265726	-0.102763	-0.137629	-0.785091	0.199738	-0.0529426	-0.0861272	0.444234	-0.122036	0.262814	-0.156907	-0.143672	0.304505	0.513729
20:45599090	0.506878	0.647651	0.149553	-0.0317365	-0.0448954	-0.00180608	-0.0317365	-0.0317365	-0.0548867	-0.0317365	0.00398369	-0.0235995	0.500873	-0.0317365	-0.0317365	-0.0317365	-0.0565711	-0.0317365	-0.0451705	-0.0432915	-0.0317365	-0.0317365	0.343304	0.706587	-0.0317365	0.704317	0.164595	0.454512	-0.0317365	-0.0447284	0.698089	-0.0317365	0.82898	0.1794	0.52488	0.874843	-0.546178	-0.205702	-0.454512	0.5917	-0.0195085	-0.0317365	-0.0216887	-0.0449682	0.688904	-0.0578176	-0.0529409	0.993326	0.890381
19:46157019	-0.0439497	0.159876	0.34218	-0.05	-0.0707315	-0.00284543	-0.05	-0.05	-0.0864725	-0.05	0.0062762	-0.0371805	0.255096	-0.05	-0.05	-0.05	-0.0891263	-0.05	-0.0711649	-0.0682046	-0.05	-0.05	-0.0906103	-0.00320751	-0.05	0.400798	-0.0422914	1	-0.05	-0.0704684	-0.05	-0.05	0.0192038	0.419615	0.991112	0.345918	0.0372102	-0.0798988	-1	-0.023948	-0.0307351	-0.05	-0.03417	-0.0708461	-0.0329831	-0.09109	-0.083407	0.390411	0.456748
3:46925539	0.534371	0.675869	0.384906	0.532699	-0.0916777	-0.00368806	0.532699	-0.0648069	-0.11208	-0.0648069	0.00813482	0.382396	0.570582	0.532699	-0.0648069	-0.0648069	-0.11552	-0.0648069	-0.0922395	-0.0884025	-0.0648069	-0.0648069	0.122431	0.606611	-0.0648069	0.265017	-0.239878	-0.0648069	0.616724	-0.0913368	0.371966	-0.0648069	0.231665	-0.112675	-0.0551669	0.24572	-0.571414	-0.10356	0.0648069	0.530645	-0.0398369	-0.0648069	0.523599	-0.0918263	0.570844	-0.118065	-0.108107	0.258466	0.505392
4:52818664	-0.0439497	-0.0438698	-0.0519004	-0.05	-0.0707315	-0.00284543	-0.05	-0.05	0.430733	1	0.0062762	0.477962	-0.057208	-0.05	-0.05	-0.05	0.480923	-0.05	0.535277	-0.0682046	1	-0.05	0.499899	-0.00320751	-0.05	-0.249284	0.353403	-0.05	-0.05	0.366094	-0.05	-0.05	0.0192038	-0.0869317	-0.0425626	-0.0238499	0.0372102	-0.0798988	0.05	-0.023948	-0.0307351	-0.05	-0.03417	0.517035	-0.0329831	0.548976	0.425166	-0.0217645	-0.0562471
5:52774510	-0.0439497	0.0695584	-0.0519004	-0.05	-0.0707315	-0.00284543	-0.05	-0.05	-0.0864725	-0.05	0.0062762	-0.0371805	-0.057208	-0.05	-0.05	-0.05	-0.0891263	-0.05	-0.0711649	-0.0682046	-0.05	-0.05	-0.0906103	-0.00320751	-0.05	-0.00205235	-0.327408	-0.05	1	-0.0704684	-0.05	-0.05	0.0192038	-0.0869317	-0.0425626	-0.0238499	-0.392079	-0.0798988	0.05	-0.023948	-0.0307351	-0.05	-0.03417	-0.0708461	-0.0329831	-0.09109	-0.083407	-0.0217645	0.419637
13:58631935	-0.0439497	-0.0438698	-0.0519004	-0.05	-0.0707315	-0.00284543	-0.05	-0.05	0.430733	1	0.0062762	0.477962	-0.057208	-0.05	-0.05	-0.05	0.480923	-0.05	0.535277	-0.0682046	1	-0.05	0.499899	-0.00320751	-0.05	-0.249284	0.353403	-0.05	-0.05	0.366094	-0.05	-0.05	0.0192038	-0.0869317	-0.0425626	-0.0238499	0.0372102	-0.0798988	0.05	-0.023948	-0.0307351	-0.05	-0.03417	0.517035	-0.0329831	0.548976	0.425166	-0.0217645	-0.0562471
13:58472262	-0.0631726	-0.217537	-0.437326	-0.0718692	-0.101668	-0.00408997	-0.0718692	-0.0718692	0.850379	-0.0718692	0.00902131	-0.0534426	-0.0822299	-0.0718692	-0.0718692	0.781616	0.835517	-0.0718692	0.619531	-0.0980362	-0.0718692	-0.0718692	0.467727	-0.00461042	0.781616	-0.00295001	0.794133	-0.0718692	-0.0718692	0.860073	-0.0718692	-0.0718692	0.0276032	0.86119	-0.0611787	-0.0342815	0.135684	-0.114845	0.0718692	-0.0344224	-0.50213	-0.0718692	-0.277021	0.629635	-0.0474094	0.792789	0.827506	-0.0312839	-0.0808487
2:59321225	0.0629322	0.0614848	-0.265495	-0.10463	-0.148013	-0.00595436	-0.10463	-0.10463	0.732147	0.527583	0.0131336	0.232367	0.131343	-0.10463	-0.10463	0.622656	0.711139	-0.10463	0.831314	-0.142725	0.527583	-0.10463	0.912854	0.21179	0.622656	0.162166	0.668038	0.300905	-0.10463	0.697591	0.327573	-0.10463	0.244796	0.610965	0.310163	0.323386	-0.189523	-0.167197	-0.300905	0.153888	-0.454554	-0.10463	-0.265711	0.829025	0.181134	0.668513	0.761073	0.397324	0.34702
2:58979783	-0.0439497	-0.0438698	-0.0519004	-0.05	-0.0707315	-0.00284543	-0.05	-0.05	0.343576	-0.05	0.0062762	-0.0371805	-0.057208	-0.05	-0.05	-0.05	0.412057	-0.05	-0.0711649	-0.0682046	-0.05	-0.05	-0.0906103	-0.00320751	-0.05	-0.00205235	0.352723	-0.05	-0.05	0.374889	-0.05	-0.05	0.0192038	0.369839	-0.0425626	-0.0238499	0.0372102	-0.0798988	0.05	-0.023948	-0.0307351	-0.05	-0.03417	-0.0708461	-0.0329831	0.497785	0.250895	-0.0217645	-0.0562471
13:58673288	-0.0634873	-0.212951	-0.42619	-0.0722272	-0.102175	-0.00411034	-0.0722272	-0.0722272	0.841529	-0.0722272	0.00906625	-0.0537088	-0.0826395	-0.0722272	-0.0722272	0.754182	0.830751	-0.0722272	0.596122	-0.0985245	-0.0722272	-0.0722272	0.448108	-0.00463339	0.754182	-0.0029647	0.78755	-0.0722272	-0.0722272	0.852567	-0.0722272	-0.0722272	0.0277407	0.853382	-0.0614835	-0.0344522	0.133343	-0.115417	0.0722272	-0.0345939	-0.487821	-0.0722272	-0.270035	0.605922	-0.0476456	0.793902	0.814491	-0.0314397	-0.0812514
2:65287896	0.525571	0.655691	0.137404	-0.0281614	-0.0398379	-0.00160262	-0.0281614	-0.0281614	-0.0487037	-0.0281614	0.00353493	-0.0209411	0.502134	-0.0281614	-0.0281614	-0.0281614	-0.0501984	-0.0281614	-0.040082	-0.0384147	-0.0281614	-0.0281614	0.349293	0.726096	-0.0281614	0.702406	0.17874	0.415828	-0.0281614	-0.0396898	0.700773	-0.0281614	0.854562	0.165229	0.490574	0.880335	-0.548142	-0.208993	-0.415828	0.608235	-0.0173109	-0.0281614	-0.0192455	-0.0399025	0.707443	-0.0513044	-0.0469771	0.997299	0.887053
2:65655012	0.332371	0.457156	-0.0519004	-0.05	-0.0707315	-0.00284543	-0.05	-0.05	-0.0864725	-0.05	0.0062762	-0.0371805	0.25968	-0.05	-0.05	-0.05	-0.0891263	-0.05	-0.0711649	-0.0682046	-0.05	-0.05	0.486045	0.527624	-0.05	0.385999	-0.0422914	-0.05	-0.05	-0.0704684	1	-0.05	0.516287	-0.0869317	-0.0425626	0.536083	-0.782555	-0.0798988	0.05	0.471657	-0.0307351	-0.05	-0.03417	-0.0708461	0.574746	-0.09109	-0.083407	0.667403	0.591414
12:66360164	0.277307	0.371097	-0.00671416	-0.00646831	-0.00915026	-0.000368102	-0.00646831	-0.00646831	-0.0111866	-0.00646831	0.000811928	0.300919	0.230899	-0.00646831	-0.00646831	-0.00646831	-0.0115299	-0.00646831	-0.00920633	-0.00882336	-0.00646831	-0.00646831	0.421923	0.398771	-0.00646831	0.291549	-0.00547107	-0.00646831	-0.00646831	-0.00911623	0.783132	-0.00646831	0.376291	-0.011246	-0.00550615	0.417984	-0.679585	-0.0103362	0.00646831	0.369597	-0.00397608	-0.00646831	-0.00442044	-0.00916509	0.452746	-0.011784	-0.01079	0.515438	0.479765
11:69463679	0.0632637	-0.1573	-0.174758	0.0719728	0.101815	0.00409587	0.0719728	0.0719728	0.124473	0.0719728	-0.00903432	0.0535196	-0.11535	0.0719728	0.0719728	0.0719728	0.128293	0.0719728	0.102439	0.0981775	0.0719728	0.0719728	0.130429	0.00461707	0.0719728	-0.252063	0.290801	-0.592712	-0.774772	0.101436	0.0719728	0.0719728	-0.027643	-0.195526	-0.593083	-0.199745	0.292626	0.115011	0.592712	0.034472	0.0442419	0.0719728	0.0491862	0.10198	0.0474777	0.13112	0.120061	-0.229591	-0.627541
17:7533025	0.720119	0.668081	0.74271	1	-0.0707315	-0.00284543	1	-0.05	-0.0864725	-0.05	0.0062762	0.719492	0.844138	1	-0.05	-0.05	-0.0891263	-0.05	-0.0711649	-0.0682046	-0.05	-0.05	-0.0906103	0.495814	-0.05	-0.00205235	-0.0422914	-0.05	-0.05	-0.0704684	-0.05	-0.05	0.0192038	-0.0869317	-0.0425626	-0.0238499	0.0372102	-0.0798988	0.05	0.454087	-0.0307351	-0.05	0.963781	-0.0708461	0.601043	-0.09109	-0.083407	-0.0217645	-0.0562471
4:89746220	0.88475	0.795263	0.537148	0.709193	0.00226334	9.10511e-05	0.709193	0.00159995	0.00276704	0.00159995	-0.000200833	0.51111	0.841605	0.709193	0.00159995	0.00159995	0.00285196	0.00159995	0.00227721	0.00218248	0.00159995	0.00159995	0.00289945	0.794447	0.00159995	0.336321	0.259525	0.00159995	0.00159995	0.00225493	0.00159995	0.00159995	0.634949	0.00278173	0.100089	0.445189	-0.00119069	-0.206458	-0.00159995	0.676808	0.000983496	0.00159995	0.673611	0.00226701	0.81594	0.0029148	0.00266895	0.455498	0.323231
8:95961626	-0.0609856	0.140972	0.121934	-0.0693811	-0.0981485	-0.00394838	-0.0693811	-0.0693811	-0.119991	-0.0693811	0.008709	-0.0515924	0.0743211	-0.0693811	-0.0693811	-0.0693811	-0.123674	-0.0693811	-0.09875	-0.0946422	-0.0693811	-0.0693811	-0.125733	-0.00445081	-0.0693811	0.19542	-0.313995	0.44739	0.870851	-0.0977836	-0.0693811	-0.0693811	0.0266476	0.128675	0.449675	0.148892	-0.332777	-0.110869	-0.44739	-0.0332307	-0.0426487	-0.0693811	-0.0474151	-0.0983077	-0.0457681	-0.126399	-0.115737	0.172657	0.600562
6:50845490	-0.0439497	-0.233918	-0.498143	-0.05	-0.0707315	-0.00284543	-0.05	-0.05	0.782195	-0.05	0.0062762	-0.0371805	-0.057208	-0.05	-0.05	1	0.711294	-0.05	0.816856	-0.0682046	-0.05	-0.05	0.64504	-0.00320751	1	-0.00205235	0.705971	-0.05	-0.05	0.770061	-0.05	-0.05	0.0192038	0.775315	-0.0425626	-0.0238499	0.138335	-0.0798988	0.05	-0.023948	-0.59413	-0.05	-0.314551	0.829042	-0.0329831	0.59286	0.825267	-0.0217645	-0.0562471
18:57829135	-0.0439497	-0.233918	-0.498143	-0.05	-0.0707315	-0.00284543	-0.05	-0.05	0.782195	-0.05	0.0062762	-0.0371805	-0.057208	-0.05	-0.05	1	0.711294	-0.05	0.816856	-0.0682046	-0.05	-0.05	0.64504	-0.00320751	1	-0.00205235	0.705971	-0.05	-0.05	0.770061	-0.05	-0.05	0.0192038	0.775315	-0.0425626	-0.0238499	0.138335	-0.0798988	0.05	-0.023948	-0.59413	-0.05	-0.314551	0.829042	-0.0329831	0.59286	0.825267	-0.0217645	-0.0562471
6:50788778	-0.0634435	-0.0633282	-0.0749208	-0.0721774	-0.102104	-0.00410751	-0.0721774	-0.0721774	0.564945	0.758793	0.00906	0.354012	-0.0825826	-0.0721774	-0.0721774	-0.0721774	0.649324	-0.0721774	0.377208	-0.0984566	0.758793	-0.0721774	0.336529	-0.00463019	-0.0721774	-0.198622	0.50971	-0.0721774	-0.0721774	0.534211	-0.0721774	-0.0721774	0.0277216	0.172392	-0.0614411	-0.0344285	0.0537147	-0.115338	0.0721774	-0.03457	-0.0443676	-0.0721774	-0.0493261	0.362979	-0.0476127	0.759089	0.500096	-0.031418	-0.0811954
6:51180765	-0.0439497	-0.0438698	-0.0519004	-0.05	-0.0707315	-0.00284543	-0.05	-0.05	0.430733	1	0.0062762	0.477962	-0.057208	-0.05	-0.05	-0.05	0.480923	-0.05	0.535277	-0.0682046	1	-0.05	0.499899	-0.00320751	-0.05	-0.249284	0.353403	-0.05	-0.05	0.366094	-0.05	-0.05	0.0192038	-0.0869317	-0.0425626	-0.0238499	0.0372102	-0.0798988	0.05	-0.023948	-0.0307351	-0.05	-0.03417	0.517035	-0.0329831	0.548976	0.425166	-0.0217645	-0.0562471
18:57848369	0.275291	0.272493	-0.11997	-0.037743	-0.0533924	-0.177445	-0.037743	-0.037743	0.494544	0.6393	0.00473765	0.304099	0.170182	-0.037743	-0.037743	-0.037743	0.56405	-0.037743	0.337316	-0.0514849	0.6393	-0.037743	0.44884	0.39598	-0.037743	0.0404894	0.584846	-0.037743	-0.037743	0.519096	0.210758	-0.037743	0.510616	0.174765	0.0266629	0.379169	-0.165924	-0.18478	0.037743	0.234785	-0.0232007	-0.037743	-0.0257936	0.325589	0.349756	0.653865	0.440902	0.417507	0.302233
18:58056473	0.219102	0.182115	-0.0377552	-0.0363728	-0.051454	-0.00206992	-0.0363728	-0.0363728	0.517255	0.691883	0.00456565	0.330243	0.116726	-0.0363728	-0.0363728	-0.0363728	0.588603	-0.0363728	0.368845	-0.0496158	0.691883	-0.0363728	0.343648	0.30981	-0.0363728	0.0561753	0.623009	-0.0363728	-0.0363728	0.480848	-0.0363728	-0.0363728	0.447076	0.171959	0.0363155	0.285506	0.0270688	-0.200556	0.0363728	0.223741	-0.0223584	-0.0363728	-0.0248571	0.356203	0.240148	0.680891	0.464196	0.294093	0.178123
2:417167	-0.0460682	-0.0459845	-0.159271	-0.0524102	-0.074141	-0.230518	-0.0524102	-0.0524102	0.551741	0.692206	0.00657873	0.326345	-0.0599656	-0.0524102	-0.0524102	-0.0524102	0.632021	-0.0524102	0.355468	-0.0714923	0.692206	-0.0524102	0.323787	-0.00336212	-0.0524102	-0.295108	0.489429	-0.0524102	-0.0524102	0.594364	-0.0524102	-0.0524102	0.0201294	0.201605	-0.0446142	-0.0249995	0.0390039	-0.0837502	0.0524102	-0.122678	-0.0322166	-0.0524102	-0.0358171	0.34264	-0.034573	0.735814	0.487472	-0.0228136	-0.0589584
2:632348	-0.0439497	-0.233918	-0.498143	-0.05	-0.0707315	-0.00284543	-0.05	-0.05	0.782195	-0.05	0.0062762	-0.0371805	-0.057208	-0.05	-0.05	1	0.711294	-0.05	0.816856	-0.0682046	-0.05	-0.05	0.64504	-0.00320751	1	-0.00205235	0.705971	-0.05	-0.05	0.770061	-0.05	-0.05	0.0192038	0.775315	-0.0425626	-0.0238499	0.138335	-0.0798988	0.05	-0.023948	-0.59413	-0.05	-0.314551	0.829042	-0.0329831	0.59286	0.825267	-0.0217645	-0.0562471
2:635200	-0.0439497	-0.233918	-0.498143	-0.05	-0.0707315	-0.00284543	-0.05	-0.05	0.782195	-0.05	0.0062762	-0.0371805	-0.057208	-0.05	-0.05	1	0.711294	-0.05	0.816856	-0.0682046	-0.05	-0.05	0.64504	-0.00320751	1	-0.00205235	0.705971	-0.05	-0.05	0.770061	-0.05	-0.05	0.0192038	0.775315	-0.0425626	-0.0238499	0.138335	-0.0798988	0.05	-0.023948	-0.59413	-0.05	-0.314551	0.829042	-0.0329831	0.59286	0.825267	-0.0217645	-0.0562471
2:636017	-0.0439497	-0.0438698	-0.0519004	-0.05	-0.0707315	-0.00284543	-0.05	-0.05	-0.0864725	-0.05	0.0062762	-0.528205	-0.057208	-0.05	-0.05	-0.05	-0.0891263	-0.05	-0.0711649	-0.0682046	-0.05	-0.05	-0.0906103	-0.00320751	-0.05	-0.00205235	-0.0422914	-0.05	-0.05	-0.0704684	-0.05	-0.05	0.0192038	-0.0869317	-0.0425626	-0.0238499	0.146318	-0.0798988	0.05	-0.023948	-0.0307351	-0.05	-0.03417	-0.0708461	-0.0329831	-0.09109	-0.083407	-0.0217645	-0.0562471
[truncated: 1 more columns]

## Sheet: 6.Variant-trait z-scores
SNP	Cluster	WHR	HDL_cholesterol	triglycerides	Fasting_insulin	ALT	GGT	BMI	Adiponectin	LFR_females	2hGlu	HbA1c	TFR_females	Fasting_glucose	VAT	AFR_females	Proinsulin_levels	AFR_males	TFR_males	HOMAIR	Leptin	LDL_cholesterol
4:89737457	lipo IR	15.0556	-10.2846	7.41519	6	0	0	0	0	0	0	0	0	0	0	0	0	0	0	0	0	0
6:43757896	lipo IR	28.6471	-17.9029	20.16	6.47368	8.19819	4.56406	-7.64706	-5.42363	0	0	0	0	0	0	0	0	0	0	0	0	0
6:160770312	lipo IR	10.0556	0	0	0	4.98697	0	-5.64706	0	4.397	0	0	0	0	0	0	0	0	0	0	0	0
12:71523043	lipo IR	3.95	0	0	0	0	0	0	0	0	0	0	0	0	0	0	0	0	0	0	0	0
10:89603424	lipo IR	7.20833	0	0	0	0	0	0	0	0	0	0	0	0	0	0	0	0	0	0	0	0
12:108618630	lipo IR	8.85	0	0	0	0	0	0	0	0	0	0	0	0	6.02507	0	0	-5.743	0	0	0	0
12:26463082	lipo IR	18	-6.57355	6.32831	0	6.23674	0	0	0	0	0	0	0	0	0	0	0	0	0	0	0	0
13:31031884	lipo IR	6	0	0	0	0	0	0	0	0	0	0	0	0	0	0	0	0	0	0	0	0
16:81534790	lipo IR	13.9474	-18.1363	14.8365	0	0	0	0	-8.76488	0	0	0	0	0	0	0	0	0	0	0	0	0
19:33900257	lipo IR	0	-11.1137	9.05357	6.09524	9.39884	0	0	-7.33528	9.093	0	0	-8.418	0	-5.76812	0	0	0	0	0	0	0
1:205075641	lipo IR	0	0	6.68381	0	0	0	0	0	0	0	0	0	0	0	0	0	0	0	0	0	0
1:40035928	lipo IR	0	-18.8864	10.4271	0	0	0	0	0	0	0	0	0	0	0	0	0	0	0	0	0	0
2:227100490	lipo IR	0	-21.7956	19.3842	13.2632	12.8009	0	0	-4.47781	0	4.57692	0	0	0	0	0	0	0	-6.413	0	0	0
3:150066540	lipo IR	9.48837	-9.95094	9.8371	5.33333	0	0	0	-4.90382	6.417	0	0	-6.239	0	0	0	0	0	0	0	0	0
3:64718258	lipo IR	21.1579	0	0	0	0	0	-5.94444	0	0	0	0	0	0	0	0	0	0	0	0	0	0
4:157683685	lipo IR	6.61111	-5.72567	6.33691	0	0	0	0	0	0	0	0	0	0	0	0	0	0	0	0	0	0
5:158003020	lipo IR	0	-8.69162	9.29703	0	5.56035	0	0	0	0	0	0	0	0	0	0	0	0	0	0	0	0
5:67714246	lipo IR	0	-6.09628	8.67096	0	6.86803	6.37118	0	0	0	0	0	0	0	0	0	0	0	0	0	0	0
5:78436189	lipo IR	0	0	6.95934	0	0	0	0	0	0	0	0	0	0	0	0	0	0	0	0	0	0
6:107441753	lipo IR	0	0	6.17386	0	0	0	0	0	0	0	0	0	0	0	0	0	0	0	0	0	0
6:164133001	lipo IR	0	0	6.51981	5.36364	0	0	0	0	0	0	0	0	0	0	0	0	0	0	0	0	0
7:150540196	lipo IR	0	-8.28328	0	0	0	0	0	0	0	0	0	0	0	0	0	0	6.43	0	0	0	0
7:28196413	lipo IR	10.4118	0	0	0	0	0	-6.625	0	0	0	0	0	0	0	-7.974	0	0	0	0	0	0
7:30728452	lipo IR	0	0	5.50392	0	0	0	0	0	0	0	0	0	0	0	0	0	0	0	0	0	0
19:7223785	lipo IR	0	-7.12431	9.5628	0	9.5628	0	0	0	0	0	0	0	0	0	0	0	0	0	0	0	0
3:12336507	lipo IR	0	0	7.76754	9.14286	11.4147	11.2772	-6.8	0	6.948	0	0	-6.313	0	-6.45477	0	0	0	0	0	0	0
12:124468572	lipo IR	20.8421	-17.5458	12.9386	5.66667	0	0	-6.44444	0	6.342	0	0	0	0	0	0	0	0	0	0	0	0
2:165528876	lipo IR	19	-14.2504	18.5612	10.4737	11.4395	8.60474	-6.75	0	7.651	0	0	-5.936	0	0	0	0	0	0	0	0	0
11:17409572	lipo IR	5.66667	0	0	0	0	0	0	0	0	4.85897	0	0	0	0	0	0	0	0	0	0	0
6:34203893	lipo IR	18.9388	-12.5709	8.80664	7.1017	5.36865	7.14742	-5.55319	0	0	0	0	0	0	0	0	0	0	0	0	0	0
7:44255643	lipo IR	0	0	8.07202	0	0	0	0	0	0	10.5319	0	0	0	0	0	0	0	0	0	0	0
5:53271420	lipo IR	0	-6.18348	6.79712	7.95	5.84825	0	0	0	0	0	0	0	0	0	0	0	0	0	0	0	0
5:55808475	lipo IR	-12.8182	-11.7598	14.2566	8.45454	8.6785	5.74108	0	0	8.128	0	0	-9.306	5.9	0	0	0	0	0	0	0	0
5:55856375	lipo IR	13.4286	-12.0943	17.6518	6.76	9.48177	8.11353	0	0	0	0	0	0	0	0	0	0	0	0	0	0	0
18:60845884	lipo IR	9.44444	0	6.01413	5.68	7.99548	7.51758	-7.55556	0	0	5.25275	0	0	0	0	0	0	0	0	0	0	0
12:124506631	lipo IR	20.7222	-15.3303	14.2568	0	0	0	-6.64706	-5.5618	6.675	0	0	0	0	0	0	0	0	0	0	0	0
7:130460291	lipo IR	7.52381	0	13.8966	0	0	0	0	0	0	0	0	0	0	0	0	0	0	0	0	0	0
9:139241595	lipo IR	5.47826	0	0	0	0	0	0	0	0	0	0	0	0	0	0	0	0	0	0	0	0
6:139835329	lipo IR	12.6	-9.99177	14.1461	0	6.54769	0	0	-4.44884	0	0	0	0	0	0	0	0	0	0	0	0	0
2:165554302	lipo IR	13.1724	-13.9297	14.5585	0	9.10755	0	0	0	0	0	0	0	0	0	0	0	0	0	0	0	0
11:2197286	lipo IR	0	-5.46584	0	0	0	0	0	0	0	0	0	0	0	0	0	0	0	0	0	0	0
1:219744138	lipo IR	17.2727	0	0	0	0	5.88952	0	-4.75321	11.4	0	0	-10.36	0	0	0	0	0	0	0	0	0
16:30048553	lipo IR	0	-7.0481	6.09881	0	0	0	0	0	0	0	0	0	0	0	0	0	0	0	0	0	0
12:4384844	lipo IR	0	0	11.3594	0	7.99626	7.13726	0	0	0	0	0	0	0	0	0	0	0	0	0	0	0
20:43042364	lipo IR	0	-25.2394	0	0	0	9.91892	0	0	0	0	0	0	0	0	0	0	0	0	0	0	-9.90268
20:45599090	lipo IR	0	-6.07603	8.06839	0	5.37558	0	0	0	0	0	0	0	0	0	0	0	0	0	0	0	0
3:46925539	lipo IR	7.47368	0	5.46321	0	0	8.52467	0	-4.43871	0	0	0	0	0	0	0	0	0	0	0	0	0
2:65287896	lipo IR	0	-7.20352	9.02936	0	5.49973	0	0	0	0	0	0	0	0	0	0	0	0	0	0	0	0
2:65655012	lipo IR	0	0	6.88086	0	0	0	0	0	0	0	0	0	0	0	0	0	0	0	0	0	0
12:66360164	lipo IR	0	0	6.63309	0	0	0	0	0	0	0	0	0	0	0	0	0	-5.492	0	0	0	0
17:7533025	lipo IR	7.8	0	0	0	0	0	0	0	0	0	0	0	0	0	0	0	0	0	0	0	0
4:89746220	lipo IR	5.78261	-6.05719	0	0	0	0	0	0	0	0	0	0	0	0	0	0	0	0	0	0	0
11:47529947	Obesity	0	0	0	0	0	0	16.0625	0	0	0	0	0	0	9.56363	7.952	0	0	0	0	0	0
11:65301410	Obesity	0	0	0	0	0	0	0	0	0	0	0	0	0	7.41632	0	0	0	0	0	0	0
14:103862322	Obesity	0	0	0	0	0	0	9.11765	0	0	0	0	0	0	0	0	0	0	0	0	0	0
14:33292743	Obesity	0	0	0	0	0	0	9.82353	0	0	0	0	0	0	6.99618	6.151	0	0	0	0	0	0
14:79940383	Obesity	0	0	0	0	0	0	13.15	0	0	0	0	0	0	8.98031	0	0	0	0	0	0	0
15:68080886	Obesity	0	0	0	0	0	0	0	0	0	0	0	0	0	9.39092	0	0	0	0	0	0	0
16:69666683	Obesity	0	0	9.31424	0	0	0	11.8824	0	0	0	0	0	0	9.538	0	0	0	0	0	0	0
17:9785187	Obesity	0	0	0	0	0	0	5.66667	0	0	0	0	0	0	0	0	0	0	0	0	0	0
19:47569003	Obesity	0	-7.53295	0	0	0	-5.87247	15.4118	0	0	0	0	0	0	8.15001	8.136	0	0	0	0	0	0
1:177889480	Obesity	0	0	0	0	0	0	23.95	0	-6.913	0	0	0	0	12.4394	12.69	0	0	0	0	0	0
1:62579891	Obesity	0	0	0	0	6.09935	0	10.3824	0	0	0	0	0	0	0	5.5	0	0	0	0	0	0
4:137083193	Obesity	0	0	0	0	0	0	9.76471	0	0	0	0	0	0	6.37911	0	0	0	0	0	0	0
4:3241845	Obesity	0	0	0	0	0	0	6.40541	0	0	0	0	0	0	5.99442	5.515	0	0	0	0	0	0
4:45182527	Obesity	0	0	0	0	0	0	20.125	0	0	0	0	0	0	11.2637	7.404	0	0	0	0	0	0
5:75003678	Obesity	0	-9.73582	0	0	0	0	16.5	0	0	0	0	0	0	10.2592	0	0	0	0	0	0	0
6:40362023	Obesity	0	0	0	0	0	0	11.2632	0	0	0	0	0	0	9.8064	6.533	0	0	0	0	0	0
8:10787612	Obesity	0	0	0	0	0	0	10.9375	0	0	0	0	0	0	0	7.767	0	0	0	0	0	0
8:30854033	Obesity	0	0	0	0	0	0	7.42857	0	0	0	0	0	0	7.66624	0	0	0	0	0	0	0
9:28414339	Obesity	0	-5.71642	0	0	0	0	13.9412	0	0	0	0	0	0	9.25617	6.852	0	0	0	0	0	0
17:40696915	Obesity	0	0	7.44184	0	0	5.48907	5.61905	0	0	0	0	0	0	6.49418	0	0	0	0	0	0	0
9:81359113	Obesity	0	0	0	0	0	0	6.29412	0	0	0	0	0	0	0	0	0	0	0	0	0	0
4:95110113	Obesity	0	0	0	0	0	0	5.9375	0	0	0	0	0	0	0	0	0	0	0	0	0	0
18:56883319	Obesity	0	0	0	0	0	0	9.42857	0	0	0	0	0	0	0	0	0	0	0	0	0	0
7:103418846	Obesity	0	0	0	0	0	0	10.125	0	0	0	0	0	0	0	6.816	0	0	0	0	0	0
17:4045440	Obesity	0	0	0	0	0	0	0	0	0	0	0	0	0	6.39069	0	0	0	0	0	0	0
4:52818664	Obesity	0	0	0	0	0	0	0	0	0	0	0	0	0	5.90727	0	0	0	0	0	0	0
13:58631935	Obesity	0	0	0	0	0	0	0	0	0	0	0	0	0	5.83922	0	0	0	0	0	0	0
13:58472262	Obesity	0	0	0	0	0	0	8.56	0	0	0	0	0	0	0	6.577	0	0	0	0	0	0
2:59321225	Obesity	0	0	6.03652	0	5.66406	0	10.1579	0	0	0	0	0	0	8.83004	0	0	0	0	0	0	0
2:58979783	Obesity	0	0	0	0	0	0	0	0	0	0	0	0	0	0	6.643	0	0	0	0	0	0
13:58673288	Obesity	0	0	0	0	0	0	9.3	0	0	0	0	0	0	0	7.769	0	0	0	0	0	0
6:50845490	Obesity	0	0	0	0	0	0	19.5714	0	0	0	0	0	0	0	0	0	0	0	0	0	0
18:57829135	Obesity	0	0	0	0	0	0	29.0526	0	0	0	0	0	0	0	0	0	0	0	0	0	0
6:50788778	Obesity	0	0	0	0	0	0	0	0	0	0	0	0	0	10.5104	8.661	0	0	0	0	0	0
6:51180765	Obesity	0	0	0	0	0	0	0	0	0	0	0	0	0	5.53295	0	0	0	0	0	0	0
18:57848369	Obesity	0	-10.1202	5.69777	0	0	0	0	0	-5.598	0	0	0	0	15.5236	12.67	0	0	0	0	0	0
18:58056473	Obesity	0	-8.18177	0	0	0	0	0	0	0	0	0	0	0	11.7968	8.758	0	0	0	0	0	0
2:417167	Obesity	0	0	0	0	0	0	0	0	-5.675	0	0	0	0	13.3342	12.05	0	0	0	0	0	0
2:632348	Obesity	0	0	0	0	0	0	27.5238	0	0	0	0	0	0	0	0	0	0	0	0	0	0
2:635200	Obesity	0	0	0	0	0	0	27.5238	0	0	0	0	0	0	0	0	0	0	0	0	0	0
1:120526982	Hepatic glucose metabolism	0	0	0	0	0	9.73559	0	0	0	0	0	0	0	0	0	0	0	0	0	0	0
17:65892507	Hepatic glucose metabolism	0	0	8.85577	0	8.13888	11.9523	6.66667	0	-7.045	0	0	5.499	0	7.48116	0	0	0	0	0	0	0
2:121347612	Hepatic glucose metabolism	0	0	0	0	0	8.27195	0	0	0	0	0	0	0	0	0	0	0	0	0	0	0
12:121416864	Hepatic glucose metabolism	0	0	0	0	0	5.29411	0	0	0	0	0	0	0	0	0	0	0	0	0	0	0
5:52774510	Hepatic glucose metabolism	0	0	0	0	0	6.8949	0	0	0	0	0	0	0	0	0	0	0	0	0	0	0
8:95961626	Hepatic glucose metabolism	0	0	0	0	5.99285	10.9036	0	0	0	0	0	0	0	0	0	0	0	0	0	0	0
10:12307894	Beta cell	0	0	0	0	0	0	0	0	0	4.42391	6.875	0	0	0	0	0	0	0	0	0	0
11:45870177	Beta cell	0	0	0	0	0	0	0	0	0	0	0	0	14.875	0	0	0	0	0	0	0	0
11:72460694	Beta cell	0	0	0	0	0	0	0	0	0	0	0	0	10.7273	0	0	-12.8827	0	0	0	0	0
13:33554302	Beta cell	0	0	0	0	0	0	0	0	0	0	0	0	7.45833	0	0	0	0	0	0	0	0
14:38804433	Beta cell	0	0	0	0	0	0	0	0	0	5.72	0	0	0	0	0	0	0	0	0	0	0
15:62391608	Beta cell	0	0	0	0	0	0	0	0	0	0	0	0	13.5625	0	0	6.60765	0	0	0	0	0
15:77711719	Beta cell	0	0	0	0	0	0	0	0	0	0	0	0	6.84211	0	0	0	0	0	0	0	0
1:229672955	Beta cell	0	0	0	0	0	0	0	0	0	0	0	0	6.1	0	0	0	0	0	0	0	0
3:123065778	Beta cell	0	5.61935	0	-5.86956	0	0	0	0	0	9.37634	8.66667	0	14.05	0	0	0	0	0	0	0	0
3:170724883	Beta cell	0	0	0	0	0	0	-8.61111	0	0	0	7.64286	0	10.8333	0	0	0	0	0	0	0	0
3:187740523	Beta cell	0	0	0	0	0	0	0	0	0	0	0	0	7.47059	0	0	0	0	0	0	0	0
5:76427311	Beta cell	6.84211	0	0	0	0	0	0	0	0	0	0	0	6.84211	0	0	0	0	0	0	0	0
6:20679709	Beta cell	0	0	0	0	0	0	0	0	0	4.60714	7.07143	0	9.55556	0	0	0	0	0	0	0	0
10:114754071	Beta cell	0	0	0	-5.33333	0	0	0	0	0	9.52874	9.21429	0	13.8421	0	0	0	0	0	0	0	0
8:118185733	Beta cell	0	0	6.49653	0	0	0	0	0	0	0	10.7857	0	15.8333	0	0	7.24853	0	0	0	0	0
7:14898282	Beta cell	0	0	0	0	0	0	0	0	0	0	0	0	13.3333	0	0	0	0	0	0	0	0
3:185534482	Beta cell	8.16667	0	0	0	0	0	0	0	0	6.69512	0	0	6	0	0	0	0	0	0	0	0
1:214159256	Beta cell	0	0	0	0	0	0	0	0	0	0	5.69231	0	0	0	0	0	0	0	0	0	0
1:214150445	Beta cell	0	0	0	0	0	0	0	0	0	0	0	0	8.06061	0	0	0	0	0	0	0	0
9:22132698	Beta cell	0	0	5.77252	0	0	0	0	0	0	0	7.23529	0	9.68182	0	0	0	0	0	0	0	0
9:22137685	Beta cell	0	0	0	0	0	0	0	0	0	0	0	0	8.09524	0	0	0	0	0	0	0	0
9:4291928	Beta cell	0	0	0	0	0	-6.25324	0	0	0	0	0	0	11.6471	0	0	0	0	0	0	0	0
8:41519462	Beta cell	0	0	0	0	0	0	0	0	0	4.78889	0	0	0	0	0	0	0	0	0	0	0
2:43611883	Beta cell	0	0	0	0	0	0	0	0	0	0	0	0	7.1	0	0	0	0	0	0	0	0
6:7255650	Beta cell	0	-5.48548	5.59508	0	5.92577	0	0	0	0	0	5.29412	0	7.63636	0	0	0	0	0	0	0	0
11:92708710	Beta cell	0	0	0	0	0	0	0	0	0	0	13.1333	0	40.6316	0	0	0	0	0	0	0	0
8:95960511	Beta cell	0	0	0	0	0	0	0	0	0	0	0	0	6.1875	0	0	0	0	0	0	0	0
12:97848775	Beta cell	0	0	0	0	0	0	0	0	0	0	0	0	6.28947	0	0	0	0	0	0	0	0
19:7970635	Lipid liver	0	0	0	0	7.09427	0	0	0	0	0	0	0	0	0	0	0	0	0	0	0	0
22:44324855	Lipid liver	0	-6.12462	0	0	45.2655	0	0	0	0	0	0	0	0	0	0	0	0	0	0	0	0
2:27730940	Lipid liver	0	0	-51.023	12.1579	0	-26.7194	6.29412	0	0	-6.23077	0	0	16.5882	0	0	0	6.791	0	4.90892	4.93696	-16.3399
9:136149229	Lipid liver	0	0	0	0	11.6536	0	0	0	0	0	0	0	0	0	0	0	0	0	0	0	0
16:53819169	Lipid liver	0	-7.15136	0	0	8.4791	0	0	0	0	0	0	0	0	0	0	0	10.62	0	0	0	-6.64544
19:19388500	Lipid liver	0	0	-26.8957	0	22.846	0	0	0	0	0	0	-5.551	0	0	0	0	0	0	0	0	-26.806
19:45411941	Lipid liver	9.62963	0	0	0	15.8492	7.42455	0	0	0	0	0	0	0	0	0	0	0	0	0	0	0
19:46157019	Lipid liver	0	0	0	0	5.62294	0	0	0	0	0	0	0	0	0	0	0	0	0	0	0	0
2:636017	Lipid liver	0	0	0	0	0	0	0	0	0	0	0	0	0	0	0	0	7.667	0	0	0	0

## Sheet: 7.Clustered SNPs
SNP	Chr	Pos	Beta	SE	EA	NEA	EAF	Pvalue	region	gene	rsid	pall	membership	proxy	Coord	proxy_SNP
1:214150445	1	214150445	0.18	0.018	A	T	0.035	2.4e-22	1:213659256-214659256	PROX1	rs17712208	TRUE	BETACELL	NA	NA	NA
11:92708710	11	92708710	0.099	0.0071	G	C	0.28	1.5e-43	11:92208710-93208710	MTNR1B	rs10830963	TRUE	BETACELL	NA	NA	NA
10:12307894	10	12307894	0.09	0.0076	T	C	0.22	3.7e-32	10:11807894-12807894	CDC123/CAMK1D	rs11257655	FALSE	BETACELL	FALSE	FALSE	FALSE
11:45870177	11	45870177	0.037	0.0064	A	G	0.45	7e-09	11:45412013-46412013	CRY2	rs10838524	FALSE	BETACELL	FALSE	FALSE	FALSE
11:72460694	11	72460694	0.11	0.0088	T	C	0.84	2.6e-33	11:71960398-72960398	CENTD2/ARAP1	rs11603349	FALSE	BETACELL	FALSE	FALSE	FALSE
13:33554302	13	33554302	0.053	0.0086	G	A	0.17	6.8e-10	13:33054302-34054302	KL	rs576674	FALSE	BETACELL	FALSE	FALSE	FALSE
14:38804433	14	38804433	0.038	0.0072	G	A	0.74	2e-07	14:38348419-39348419	CLEC14A	rs7145965	FALSE	BETACELL	FALSE	FALSE	FALSE
15:62391608	15	62391608	0.047	0.0064	C	T	0.57	4.7e-13	15:61894264-62894264	C2CD4A/B	rs7163757	FALSE	BETACELL	FALSE	FALSE	FALSE
15:77711719	15	77711719	0.079	0.007	A	G	0.71	7.8e-29	15:77318128-78318128	HMG20A	rs62007299	FALSE	BETACELL	FALSE	FALSE	FALSE
1:229672955	1	229672955	0.051	0.0067	G	A	0.36	3.9e-14	1:229172955-230172955	ABCB10	rs348330	FALSE	BETACELL	FALSE	FALSE	FALSE
3:123065778	3	123065778	0.089	0.0076	A	G	0.77	1.3e-31	3:122565778-123565778	ADCY5	rs11708067	FALSE	BETACELL	FALSE	FALSE	FALSE
3:170724883	3	170724883	0.065	0.007	T	C	0.71	3.2e-20	3:170233076-171233076	SLC2A2	rs8192675	FALSE	BETACELL	FALSE	FALSE	FALSE
3:187740523	3	187740523	0.06	0.0065	C	T	0.61	4.7e-20	3:187240899-188240899	LPP	rs6808574	FALSE	BETACELL	FALSE	FALSE	FALSE
5:76427311	5	76427311	0.059	0.0069	G	A	0.3	1.7e-17	5:75924949-76924949	ZBED3	rs6878122	FALSE	BETACELL	FALSE	FALSE	FALSE
6:20679709	6	20679709	0.14	0.007	G	A	0.27	3e-87	6:20179709-21179709	CDKAL1	rs7756992	FALSE	BETACELL	FALSE	FALSE	FALSE
10:114754071	10	114754071	0.31	0.0069	C	T	0.3	0	10:114258349-115258349	TCF7L2	rs34872471	FALSE	BETACELL	FALSE	FALSE	FALSE
8:118185733	8	118185733	0.11	0.0068	A	G	0.68	1.6e-53	8:117685025-118685025	SLC30A8	rs11558471	FALSE	BETACELL	FALSE	FALSE	FALSE
7:14898282	7	14898282	0.069	0.0083	T	C	0.18	6.9e-17	7:14563569-15563569	DGKB	rs17168486	FALSE	BETACELL	FALSE	FALSE	FALSE
3:185534482	3	185534482	0.11	0.0068	A	G	0.31	2.6e-57	3:185003456-186003456	IGF2BP2	rs9859406	FALSE	BETACELL	FALSE	FALSE	FALSE
1:214159256	1	214159256	0.068	0.0064	C	T	0.56	5.6e-26	1:213659256-214659256	PROX1	rs340874	FALSE	BETACELL	FALSE	FALSE	FALSE
9:22132698	9	22132698	0.16	0.0085	T	C	0.82	8.7e-77	9:21634068-22634068	CDKN2A/B	rs10965246	FALSE	BETACELL	FALSE	FALSE	FALSE
9:22137685	9	22137685	0.11	0.0072	G	T	0.27	6.3e-48	9:21634068-22634068	CDKN2A/B	rs7018475	FALSE	BETACELL	FALSE	FALSE	FALSE
9:4291928	9	4291928	0.051	0.0066	C	A	0.36	1.6e-14	9:3791928-4791928	GLIS3	rs10974438	FALSE	BETACELL	FALSE	FALSE	FALSE
8:41519462	8	41519462	0.08	0.0075	G	A	0.77	2.6e-26	8:41008577-42008577	ANK1	rs515071	FALSE	BETACELL	FALSE	FALSE	FALSE
2:43611883	2	43611883	0.13	0.011	T	C	0.9	1.1e-29	2:43198028-44198028	THADA	rs76675804	FALSE	BETACELL	FALSE	FALSE	FALSE
6:7255650	6	7255650	0.041	0.0081	C	T	0.8	3.3e-07	6:6731843-7731843	RREB1	rs9505097	FALSE	BETACELL	FALSE	FALSE	FALSE
8:95960511	8	95960511	0.05	0.0063	T	C	0.5	4e-15	8:95461626-96461626	TP53INP1	rs896854	FALSE	BETACELL	FALSE	FALSE	FALSE
12:97848775	12	97848775	0.073	0.013	A	G	0.93	2.2e-08	12:97348775-98348775	RMST	rs77864822	FALSE	BETACELL	FALSE	FALSE	FALSE
17:65892507	17	65892507	0.055	0.0081	C	G	0.19	1e-11	17:65392507-66392507	BPTF	rs61676547	TRUE	Hepatic glucose metabolism	rs12601919	chr17:65825374	17:65825374
2:121347612	2	121347612	0.058	0.0075	G	C	0.73	1.4e-14	2:120847612-121847612	GLI2	rs11688682	TRUE	Hepatic glucose metabolism	NA	NA	NA
1:120526982	1	120526982	0.084	0.01	T	C	0.11	2.1e-16	1:120026982-121026982	NOTCH2	rs1493694	FALSE	Hepatic glucose metabolism	FALSE	FALSE	FALSE
12:121416864	12	121416864	0.16	0.019	T	C	0.03	8.9e-17	12:120932117-121932117	HNF1A	rs1800574	FALSE	Hepatic glucose metabolism	FALSE	FALSE	FALSE
5:52774510	5	52774510	0.039	0.0076	A	G	0.22	3.7e-07	5:52771420-53771420	ARL15	rs62370480	FALSE	Hepatic glucose metabolism	FALSE	FALSE	FALSE
8:95961626	8	95961626	0.051	0.0063	T	C	0.48	1.1e-15	8:95461626-96461626	TP53INP1	rs10097617	FALSE	Hepatic glucose metabolism	FALSE	FALSE	FALSE
19:33900257	19	33900257	0.032	0.0068	C	G	0.33	3.6e-06	19:33390838-34390838	PEPD	rs8103728	TRUE	IR	rs8182584	chr19:33909710	19:33909710
3:150066540	3	150066540	0.088	0.014	A	T	0.055	1e-09	3:149566540-150566540	TSC22D2	rs62271373	TRUE	IR	NA	NA	NA
3:64718258	3	64718258	0.054	0.0071	G	C	0.72	3e-14	3:64201146-65201146	ADAMTS9	rs2371767	TRUE	IR	rs9816778	chr3:64706820	3:64706820
12:124468572	12	124468572	0.034	0.0067	G	C	0.67	5.4e-07	12:123968572-124968572	ZNF664	rs7978610	TRUE	IR	rs4765335	chr12:124430812	12:124430812
9:139241595	9	139241595	0.076	0.0081	G	C	0.75	3.4e-21	9:138741030-139741030	GPSM1	rs28562046	TRUE	IR	rs28642252	chr9:139245289	9:139245289
6:139835329	6	139835329	0.034	0.0065	A	T	0.38	3e-07	6:139335329-140335329	MIR3668	rs2982521	TRUE	IR	rs17585887	chr6:139835498	6:139835498
20:45599090	20	45599090	0.047	0.0071	C	G	0.72	7e-11	20:45098564-46098564	EYA2	rs55966194	TRUE	IR	rs1206773	chr20:45593210	20:45593210
2:65655012	2	65655012	0.052	0.0065	C	G	0.6	3.1e-15	2:64787896-65787896	CEP68	rs2028150	TRUE	IR	rs11678543	chr2:65688114	2:65688114
4:89746220	4	89746220	0.038	0.0074	C	G	0.75	4.2e-07	4:89240894-90240894	FAM13A	rs35019968	TRUE	IR	rs10461165	chr4:89770583	4:89770583
4:89737457	4	89737457	0.034	0.0063	T	C	0.47	9e-08	4:89237457-90237457	FAM13A	rs7694958	FALSE	IR	FALSE	FALSE	FALSE
6:43757896	6	43757896	0.041	0.0065	A	C	0.48	6e-10	4:43257896-44257896	VEGFA	rs998584	FALSE	IR	FALSE	FALSE	FALSE
6:160770312	6	160770312	0.039	0.0063	A	G	0.52	1e-09	6:160270312-161270312	SLC22A3	rs474513	FALSE	IR	FALSE	FALSE	FALSE
12:71523043	12	71523043	0.048	0.0064	C	A	0.57	7.3e-14	12:71023043-72023043	FAM13A	rs1705263	FALSE	IR	FALSE	FALSE	FALSE
10:89603424	10	89603424	0.044	0.0091	A	G	0.15	1.3e-06	10:89269340-90269340	PTEN	rs10887759	FALSE	IR	FALSE	FALSE	FALSE
12:108618630	12	108618630	0.049	0.0072	C	T	0.74	1.4e-11	12:108129780-109129780	WSCD2	rs3764002	FALSE	IR	FALSE	FALSE	FALSE
12:26463082	12	26463082	0.047	0.0073	C	T	0.25	1.6e-10	12:25953283-26953283	ITPR2	rs11048456	FALSE	IR	FALSE	FALSE	FALSE
13:31031884	13	31031884	0.037	0.0069	T	C	0.7	7.8e-08	13:30542452-31542452	HMGB1	rs1360485	FALSE	IR	FALSE	FALSE	FALSE
16:81534790	16	81534790	0.053	0.0069	T	C	0.3	2.1e-14	16:81034790-82034790	CMIP	rs2925979	FALSE	IR	FALSE	FALSE	FALSE
1:205075641	1	205075641	0.037	0.0064	A	G	0.4	1e-08	1:204614873-205614873	DSTYK	rs10900448	FALSE	IR	FALSE	FALSE	FALSE
1:40035928	1	40035928	0.085	0.008	T	G	0.2	1.3e-26	1:39535928-40535928	MACF1	rs3768321	FALSE	IR	FALSE	FALSE	FALSE
2:227100490	2	227100490	0.094	0.0066	G	A	0.64	2.3e-45	2:226601411-227601411	IRS1	rs2943648	FALSE	IR	FALSE	FALSE	FALSE
4:157683685	4	157683685	0.038	0.007	C	T	0.68	6.9e-08	4:157152753-158152753	PDGFC	rs1425486	FALSE	IR	FALSE	FALSE	FALSE
5:158003020	5	158003020	0.036	0.0075	G	A	0.23	1.7e-06	5:157428196-158428196	EBF1	rs2963468	FALSE	IR	FALSE	FALSE	FALSE
5:67714246	5	67714246	0.035	0.0065	G	A	0.41	1e-07	5:67214246-68214246	PIK3R1	rs4976033	FALSE	IR	FALSE	FALSE	FALSE
5:78436189	5	78436189	0.046	0.0066	G	A	0.65	6.7e-12	5:77930607-78930607	DMGDH	rs1915705	FALSE	IR	FALSE	FALSE	FALSE
6:107441753	6	107441753	0.038	0.0068	G	A	0.68	3.1e-08	6:106931688-107931688	BEND3	rs11153046	FALSE	IR	FALSE	FALSE	FALSE
6:164133001	6	164133001	0.056	0.0096	C	T	0.87	5e-09	6:163633001-164633001	QKI	rs4709746	FALSE	IR	FALSE	FALSE	FALSE
7:150540196	7	150540196	0.04	0.0067	T	C	0.33	2.5e-09	7:150037635-151037635	AOC1	rs7794796	FALSE	IR	FALSE	FALSE	FALSE
7:28196413	7	28196413	0.092	0.0063	G	A	0.51	6.7e-48	7:27698677-28698677	JAZF1	rs849135	FALSE	IR	FALSE	FALSE	FALSE
7:30728452	7	30728452	0.051	0.0077	C	T	0.77	5.6e-11	7:30228452-31228452	CRHR2	rs917195	FALSE	IR	FALSE	FALSE	FALSE
19:7223785	19	7223785	0.033	0.0064	T	C	0.43	4.2e-07	19:6740848-7740848	INSR	rs4804414	FALSE	IR	FALSE	FALSE	FALSE
3:12336507	3	12336507	0.11	0.0098	G	A	0.88	1.6e-27	3:11836507-12836507	PPARG	rs11709077	FALSE	IR	FALSE	FALSE	FALSE
2:165528876	2	165528876	0.061	0.0065	C	T	0.6	2e-20	2:165013091-166013091	GRB14/COBLL1	rs13389219	FALSE	IR	FALSE	FALSE	FALSE
11:17409572	11	17409572	0.07	0.0065	T	C	0.37	2.3e-26	11:16908404-17908404	KCNJ11	rs5219	FALSE	IR	FALSE	FALSE	FALSE
6:34203893	6	34203893	0.082	0.016	A	G	0.041	4.9e-07	6:33747047-34747047	HMGA1	rs115177000	FALSE	IR	FALSE	FALSE	FALSE
7:44255643	7	44255643	0.057	0.0074	A	G	0.25	1.6e-14	7:43755643-44755643	GCK	rs878521	FALSE	IR	FALSE	FALSE	FALSE
5:53271420	5	53271420	0.051	0.0069	A	G	0.69	2.1e-13	5:52771420-53771420	ARL15	rs702634	FALSE	IR	FALSE	FALSE	FALSE
5:55808475	5	55808475	0.073	0.0073	T	C	0.74	3.8e-23	5:55308475-56308475	ANKRD55	rs465002	FALSE	IR	FALSE	FALSE	FALSE
5:55856375	5	55856375	0.067	0.008	T	G	0.2	5.5e-17	5:55308475-56308475	ANKRD55	rs3843467	FALSE	IR	FALSE	FALSE	FALSE
18:60845884	18	60845884	0.049	0.0067	T	C	0.61	5.1e-13	18:60345884-61345884	BCL2A	rs12454712	FALSE	IR	FALSE	FALSE	FALSE
12:124506631	12	124506631	0.032	0.0065	T	C	0.6	1e-06	12:123968572-124968572	ZNF664	rs10773049	FALSE	IR	FALSE	FALSE	FALSE
7:130460291	7	130460291	0.058	0.0069	A	C	0.32	1.2e-16	7:129957914-130957914	KLF14	rs28544889	FALSE	IR	FALSE	FALSE	FALSE
2:165554302	2	165554302	0.085	0.0097	C	T	0.87	1.7e-18	2:165013091-166013091	GRB14/COBLL1	rs78970517	FALSE	IR	FALSE	FALSE	FALSE
11:2197286	11	2197286	0.07	0.0067	A	G	0.38	4.8e-25	11:1697286-2697286	INS/IGF2	rs4929965	FALSE	IR	FALSE	FALSE	FALSE
1:219744138	1	219744138	0.057	0.007	C	A	0.71	5.9e-16	1:219248818-220248818	LYPLAL1	rs2785988	FALSE	IR	FALSE	FALSE	FALSE
16:30048553	16	30048553	0.042	0.0065	T	C	0.4	2.2e-10	16:29545789-30545789	FAM57B	rs35467921	FALSE	IR	FALSE	FALSE	FALSE
12:4384844	12	4384844	0.48	0.027	T	G	0.98	5.3e-70	12:3884844-4884844	CCND2	rs76895963	FALSE	IR	FALSE	FALSE	FALSE
20:43042364	20	43042364	0.16	0.017	T	C	0.035	3.2e-20	20:42542364-43542364	HNF4A	rs1800961	FALSE	IR	FALSE	FALSE	FALSE
3:46925539	3	46925539	0.038	0.0066	C	T	0.63	1.5e-08	3:46425539-47425539	KIF9	rs11926707	FALSE	IR	FALSE	FALSE	FALSE
2:65287896	2	65287896	0.053	0.0066	A	G	0.63	1.2e-15	2:64787896-65787896	CEP68	rs2249105	FALSE	IR	FALSE	FALSE	FALSE
12:66360164	12	66360164	0.054	0.0063	T	C	0.49	2.2e-17	12:65721060-66721060	HMGA2	rs7970350	FALSE	IR	FALSE	FALSE	FALSE
17:7533025	17	7533025	0.03	0.0065	G	A	0.42	5.2e-06	17:7049681-8049681	ATP1B2	rs858518	FALSE	IR	FALSE	FALSE	FALSE
19:19388500	19	19388500	0.093	0.012	T	A	0.08	6.3e-15	19:18888500-19888500	TM6SF2	rs8107974	TRUE	LIPID_LIVER	rs72999033	chr19:19366632	19:19366632
19:7970635	19	7970635	0.047	0.0066	A	G	0.39	1.1e-12	19:7470635-8470635	MAP2K7	rs4804833	FALSE	LIPID_LIVER	FALSE	FALSE	FALSE
22:44324855	22	44324855	0.049	0.0076	A	G	0.22	2.1e-10	22:43824730-44824730	PNPLA3	rs3747207	FALSE	LIPID_LIVER	FALSE	FALSE	FALSE
2:27730940	2	27730940	0.067	0.0065	C	T	0.61	1.3e-24	2:27230940-28230940	GCKR	rs1260326	FALSE	LIPID_LIVER	FALSE	FALSE	FALSE
9:136149229	9	136149229	0.046	0.0067	C	T	0.33	5.4e-12	9:135649229-136649229	ABO	rs505922	FALSE	LIPID_LIVER	FALSE	FALSE	FALSE
16:53819169	16	53819169	0.12	0.0064	C	T	0.41	7.6e-74	16:53300954-54300954	FTO	rs9936385	FALSE	LIPID_LIVER	FALSE	FALSE	FALSE
19:45411941	19	45411941	0.08	0.0092	T	C	0.85	1.8e-18	19:44911941-45911941	TOMM40/APOE	rs429358	FALSE	LIPID_LIVER	FALSE	FALSE	FALSE
19:46157019	19	46157019	0.059	0.0065	A	G	0.56	2.5e-19	19:45657019-46657019	GIPR	rs10406431	FALSE	LIPID_LIVER	FALSE	FALSE	FALSE
2:636017	2	636017	0.054	0.0085	T	C	0.83	2.3e-10	2:0-922144	TMEM18	rs6749375	FALSE	LIPID_LIVER	FALSE	FALSE	FALSE
15:68080886	15	68080886	0.039	0.0066	A	T	0.64	6.2e-09	15:67580886-68580886	MAP2K5	rs4776970	TRUE	OBESITY	rs12914773	chr15:68019958	15:68019958
17:9785187	17	9785187	0.039	0.0068	C	G	0.32	1.7e-08	17:9285187-10285187	GLP2R	rs7222481	TRUE	OBESITY	rs78761021	chr17:9780387	17:9780387
9:81359113	9	81359113	0.035	0.0064	C	G	0.58	3.6e-08	9:80859113-81859113	MTND2P8	rs11137820	TRUE	OBESITY	rs7849246	chr9:81364278	9:81364278
17:4045440	17	4045440	0.057	0.0068	C	G	0.31	5.7e-17	17:3545440-4545440	ZZEF1	rs1377807	TRUE	OBESITY	rs2278524	chr17:4081975	17:4081975
18:57848369	18	57848369	0.056	0.0074	T	A	0.24	7.5e-14	18:57348369-58348369	MC4R	rs523288	TRUE	OBESITY	rs8097210	chr18:57857135	18:57857135
18:58056473	18	58056473	0.15	0.022	T	A	0.976	8.4e-11	18:57348369-58348369	MC4R	rs79643838	TRUE	OBESITY	NA	NA	NA
11:47529947	11	47529947	0.037	0.0064	A	C	0.41	6.4e-09	11:47029947-48029947	CELF1	rs7124681	FALSE	OBESITY	FALSE	FALSE	FALSE
11:65301410	11	65301410	0.061	0.008	G	A	0.2	2.5e-14	11:64794799-65794799	MAP3K11	rs1144928	FALSE	OBESITY	FALSE	FALSE	FALSE
14:103862322	14	103862322	0.037	0.0067	G	A	0.65	4.8e-08	14:103394071-104394071	MARK3	rs2010281	FALSE	OBESITY	FALSE	FALSE	FALSE
14:33292743	14	33292743	0.034	0.0064	A	C	0.45	1.4e-07	14:32802882-33802882	AKAP6	rs2239647	FALSE	OBESITY	FALSE	FALSE	FALSE
14:79940383	14	79940383	0.057	0.0077	T	G	0.22	2.1e-13	14:79432041-80432041	NRXN3	rs7144011	FALSE	OBESITY	FALSE	FALSE	FALSE
16:69666683	16	69666683	0.042	0.0064	G	A	0.58	1.2e-10	16:69151866-70151866	NFAT5	rs244415	FALSE	OBESITY	FALSE	FALSE	FALSE
19:47569003	19	47569003	0.046	0.0068	A	G	0.67	1.2e-11	19:47069003-48069003	ZC3H4	rs3810291	FALSE	OBESITY	FALSE	FALSE	FALSE
1:177889480	1	177889480	0.051	0.008	G	A	0.2	1.5e-10	1:177389025-178389025	SEC16B	rs543874	FALSE	OBESITY	FALSE	FALSE	FALSE
1:62579891	1	62579891	0.064	0.011	G	T	0.905	1.2e-08	1:62079891-63079891	PATJ	rs12140153	FALSE	OBESITY	FALSE	FALSE	FALSE
4:137083193	4	137083193	0.035	0.0064	A	C	0.45	4.3e-08	4:136583193-137583193	PABPC4L	rs1296328	FALSE	OBESITY	FALSE	FALSE	FALSE
4:3241845	4	3241845	0.074	0.012	T	C	0.077	1.1e-09	4:2741845-3741845	HTT	rs362307	FALSE	OBESITY	FALSE	FALSE	FALSE
4:45182527	4	45182527	0.044	0.0064	G	A	0.43	6.8e-12	4:44686139-45686139	GNPDA2	rs10938397	FALSE	OBESITY	FALSE	FALSE	FALSE
5:75003678	5	75003678	0.053	0.0065	T	C	0.61	3.3e-16	5:74503678-75503678	POC5	rs2307111	FALSE	OBESITY	FALSE	FALSE	FALSE
6:40362023	6	40362023	0.031	0.0064	C	T	0.45	1.6e-06	6:39909243-40909243	LRFN2	rs9471333	FALSE	OBESITY	FALSE	FALSE	FALSE
8:10787612	8	10787612	0.045	0.0065	T	C	0.45	3.5e-12	8:10308687-11308687	XKR6	rs4240673	FALSE	OBESITY	FALSE	FALSE	FALSE
8:30854033	8	30854033	0.039	0.0069	A	G	0.3	1.4e-08	8:30363938-31363938	PURG	rs2725371	FALSE	OBESITY	FALSE	FALSE	FALSE
9:28414339	9	28414339	0.041	0.0068	G	A	0.32	3e-09	9:27910683-28910683	LINGO2	rs10968576	FALSE	OBESITY	FALSE	FALSE	FALSE
17:40696915	17	40696915	0.05	0.0071	T	C	0.28	3.5e-12	17:40231411-41231411	MLX	rs684214	FALSE	OBESITY	FALSE	FALSE	FALSE
4:95110113	4	95110113	0.041	0.0063	A	G	0.53	7.4e-11	4:94591911-95591911	SMARCAD1	rs6532472	FALSE	OBESITY	FALSE	FALSE	FALSE
18:56883319	18	56883319	0.043	0.0084	T	G	0.82	2e-07	18:56376228-57376228	GRP	rs7243357	FALSE	OBESITY	FALSE	FALSE	FALSE
7:103418846	7	103418846	0.035	0.0064	T	C	0.43	8.5e-08	7:102944978-103944978	RELN	rs2299383	FALSE	OBESITY	FALSE	FALSE	FALSE
4:52818664	4	52818664	0.038	0.0069	G	A	0.32	4.5e-08	4:52318664-53318664	USP46	rs2102278	FALSE	OBESITY	FALSE	FALSE	FALSE
13:58631935	13	58631935	0.042	0.0075	T	C	0.77	3.6e-08	13:58465435-59465435	PCDH17	rs7998206	FALSE	OBESITY	FALSE	FALSE	FALSE
13:58472262	13	58472262	0.048	0.0084	A	C	0.82	1.3e-08	13:58465435-59465435	PCDH17	rs34927497	FALSE	OBESITY	FALSE	FALSE	FALSE
2:59321225	2	59321225	0.037	0.0065	A	G	0.39	1.9e-08	2:58481064-59481064	BNIPL	rs12472381	FALSE	OBESITY	FALSE	FALSE	FALSE
2:58979783	2	58979783	0.037	0.0065	T	C	0.61	1.9e-08	2:58481064-59481064	BNIPL	rs6723486	FALSE	OBESITY	FALSE	FALSE	FALSE
13:58673288	13	58673288	0.042	0.0074	T	C	0.76	2.5e-08	13:58577406-59577406	SRGAP2D	rs12855303	FALSE	OBESITY	FALSE	FALSE	FALSE
6:50845490	6	50845490	0.055	0.0084	G	A	0.17	5e-11	6:50288778-51288778	TFAP2B	rs2207139	FALSE	OBESITY	FALSE	FALSE	FALSE
18:57829135	18	57829135	0.055	0.0074	C	T	0.24	2.1e-13	18:57348369-58348369	MC4R	rs6567160	FALSE	OBESITY	FALSE	FALSE	FALSE
6:50788778	6	50788778	0.058	0.0082	C	A	0.18	1.1e-12	6:50288778-51288778	TFAP2B	rs3798519	FALSE	OBESITY	FALSE	FALSE	FALSE
6:51180765	6	51180765	0.032	0.0066	G	A	0.64	2e-06	6:50288778-51288778	TFAP2B	rs2465043	FALSE	OBESITY	FALSE	FALSE	FALSE
2:417167	2	417167	0.11	0.016	T	C	0.95	3.3e-11	2:0-922144	TMEM18	rs62106258	FALSE	OBESITY	FALSE	FALSE	FALSE
2:632348	2	632348	0.054	0.0085	G	A	0.83	2.1e-10	2:0-922144	TMEM18	rs13021737	FALSE	OBESITY	FALSE	FALSE	FALSE
2:635200	2	635200	0.054	0.0085	A	G	0.83	2e-10	2:0-922144	TMEM18	rs6734363	FALSE	OBESITY	FALSE	FALSE	FALSE

## Sheet: 8.Metabolic associations
PRS	SNPs	trait	Estimate	Std. Error	t value	Pr(>|t|)	0.00417	0.99583	padj
ALL	401	HDL cholesterol	-0.0334819	0.0070096	-4.77658	1.79666e-06	-0.051977	-0.0149868	1.078e-05
ALL	401	Triglycerides	-0.0023239	0.00698456	-0.33272	0.739349	-0.0207528	0.016105	1
ALL	401	HbA1c	0.0954756	0.0073298	13.0257	1.30372e-38	0.0761356	0.114816	7.82229e-38
ALL	401	BMI	-0.0993568	0.00681376	-14.5818	6.33265e-48	-0.117335	-0.0813786	3.79959e-47
ALL	401	Alanine transaminase	0.00725537	0.00711935	1.01911	0.308166	-0.0115293	0.0260401	1
ALL	401	Gamma-glutamyl Transferase	-0.0148087	0.00749543	-1.9757	0.048205	-0.034586	0.0049685	0.28923
ALL	401	HOMA-IR	-0.0210906	0.0222469	-0.948025	0.343249	-0.0798514	0.0376701	1
BETACELL	28	HDL cholesterol	0.00846821	0.00696371	1.21605	0.223982	-0.00990584	0.0268423	1
BETACELL	28	Triglycerides	-0.00813973	0.0069186	-1.1765	0.239409	-0.0263946	0.0101151	1
BETACELL	28	HbA1c	0.0526815	0.00725074	7.26567	3.86289e-13	0.0335501	0.0718129	2.31773e-12
BETACELL	28	BMI	-0.0987656	0.00674285	-14.6474	2.43923e-48	-0.116557	-0.0809745	1.46354e-47
BETACELL	28	Alanine transaminase	-0.016646	0.00705243	-2.36032	0.0182694	-0.0352541	0.00196213	0.109617
BETACELL	28	Gamma-glutamyl Transferase	-0.0206534	0.00742025	-2.78338	0.00538561	-0.0402322	-0.00107452	0.0323137
BETACELL	28	HOMA-IR	-0.0624616	0.022095	-2.82696	0.00475336	-0.120821	-0.00450213	0.0285202
LIPODYSTROPHIC INSULIN RESISTANCE	52	HDL cholesterol	-0.078532	0.00716357	-10.9627	7.03725e-28	-0.0974334	-0.0596307	4.22235e-27
LIPODYSTROPHIC INSULIN RESISTANCE	52	Triglycerides	0.0668987	0.00714288	9.36579	8.33053e-21	0.0480521	0.0857454	4.99832e-20
LIPODYSTROPHIC INSULIN RESISTANCE	52	HbA1c	0.0411537	0.00753095	5.46461	4.70059e-08	0.0212829	0.0610244	2.82035e-07
LIPODYSTROPHIC INSULIN RESISTANCE	52	BMI	-0.0833645	0.00698906	-11.9279	1.08378e-32	-0.101805	-0.0649238	6.50265e-32
LIPODYSTROPHIC INSULIN RESISTANCE	52	Alanine transaminase	0.0476148	0.00731459	6.50956	7.73116e-11	0.0283149	0.0669146	4.6387e-10
LIPODYSTROPHIC INSULIN RESISTANCE	52	Gamma-glutamyl Transferase	0.0315192	0.00772745	4.07886	4.54667e-05	0.0111298	0.0519086	0.000272801
LIPODYSTROPHIC INSULIN RESISTANCE	52	HOMA-IR	0.0714588	0.0222628	3.20978	0.00135275	0.012656	0.130262	0.00811649
OBESITY	40	HDL cholesterol	-0.0136996	0.00701081	-1.95407	0.0507077	-0.0321979	0.00479867	0.304246
OBESITY	40	Triglycerides	-0.00481586	0.00699991	-0.687989	0.491468	-0.0232853	0.0136535	1
OBESITY	40	HbA1c	0.0107568	0.00735675	1.46216	0.143714	-0.00865437	0.0301679	0.862283
OBESITY	40	BMI	0.0826891	0.0068325	12.1023	1.33275e-33	0.0646615	0.100717	7.99652e-33
OBESITY	40	Alanine transaminase	-0.00836474	0.00716036	-1.1682	0.24274	-0.0272576	0.0105282	1
OBESITY	40	Gamma-glutamyl Transferase	-0.00544952	0.00755388	-0.721419	0.470662	-0.025381	0.0144819	1
OBESITY	40	HOMA-IR	0.019989	0.0219193	0.911937	0.361929	-0.0379063	0.0778842	1
LIVER & LIPID METABOLISM	9	HDL cholesterol	0.00934556	0.00693619	1.34736	0.17788	-0.00895585	0.027647	1
LIVER & LIPID METABOLISM	9	Triglycerides	-0.0607581	0.00690957	-8.79333	1.56799e-18	-0.0789892	-0.0425271	9.40796e-18
LIVER & LIPID METABOLISM	9	HbA1c	0.0069009	0.00727199	0.94897	0.342649	-0.0122866	0.0260884	1
LIVER & LIPID METABOLISM	9	BMI	0.0339736	0.00680391	4.99324	5.98568e-07	0.0160214	0.0519257	3.59141e-06
LIVER & LIPID METABOLISM	9	Alanine transaminase	0.0505451	0.00707797	7.14119	9.59706e-13	0.0318696	0.0692207	5.75824e-12
LIVER & LIPID METABOLISM	9	Gamma-glutamyl Transferase	0.0117664	0.00746965	1.57523	0.115221	-0.00794276	0.0314756	0.691329
LIVER & LIPID METABOLISM	9	HOMA-IR	-0.00431549	0.0217938	-0.198015	0.843057	-0.0618793	0.0532483	1
HEPATIC GLUCOSE METABOLISM	6	HDL cholesterol	-0.0024442	0.00679229	-0.359849	0.718964	-0.0203659	0.0154775	1
HEPATIC GLUCOSE METABOLISM	6	Triglycerides	0.0116575	0.00679358	1.71596	0.0861849	-0.00626749	0.0295825	0.517109
HEPATIC GLUCOSE METABOLISM	6	HbA1c	0.0109831	0.00712906	1.54061	0.123428	-0.00782724	0.0297935	0.740571
HEPATIC GLUCOSE METABOLISM	6	BMI	-0.000840702	0.00670082	-0.125463	0.900159	-0.0185209	0.0168395	1
HEPATIC GLUCOSE METABOLISM	6	Alanine transaminase	0.00671739	0.00693633	0.968435	0.33284	-0.0115844	0.0250192	1
HEPATIC GLUCOSE METABOLISM	6	Gamma-glutamyl Transferase	0.0240914	0.00728681	3.30617	0.000947793	0.00486468	0.0433182	0.00568676
HEPATIC GLUCOSE METABOLISM	6	HOMA-IR	-0.0106956	0.0220039	-0.486075	0.626976	-0.0688145	0.0474234	1

## Sheet: 9.contrl medications
PRS	trait	Estimate	Std. Error	t value	Pr(>|t|)	0.00417	0.99583	padj
ALL	HDL cholesterol	-0.00802664	0.00232993	-3.44501	0.000572408	-0.0141743	-0.00187896	0.00343445
ALL	Triglycerides	0.00128287	0.00881329	0.145561	0.88427	-0.0219714	0.0245371	1
ALL	HbA1c	0.863662	0.0900688	9.58891	1.00299e-21	0.626011	1.10131	6.01794e-21
ALL	BMI	-0.619539	0.0392735	-15.775	9.78004e-56	-0.723163	-0.515916	5.86802e-55
ALL	Alanine transaminase	0.00270437	0.00346709	0.780013	0.435393	-0.00644368	0.0118524	1
ALL	Gamma-glutamyl Transferase	-0.00668667	0.0051116	-1.30814	0.190845	-0.020174	0.00680066	1
ALL	HOMA-IR	-0.025594	0.0147426	-1.73605	0.0827328	-0.0645337	0.0133457	0.496397
BETACELL	HDL cholesterol	0.00530156	0.0023058	2.29923	0.0215038	-0.000782433	0.0113856	0.129023
BETACELL	Triglycerides	-0.00951276	0.00869948	-1.09349	0.274195	-0.0324667	0.0134412	1
BETACELL	HbA1c	0.461529	0.0885313	5.21318	1.87683e-07	0.227935	0.695123	1.1261e-06
BETACELL	BMI	-0.588531	0.0387913	-15.1717	1.03405e-51	-0.690882	-0.48618	6.20432e-51
BETACELL	Alanine transaminase	-0.00853446	0.00342349	-2.49291	0.0126787	-0.0175675	0.000498556	0.0760719
BETACELL	Gamma-glutamyl Transferase	-0.0122358	0.00504571	-2.42499	0.0153192	-0.0255493	0.00107765	0.0919149
BETACELL	HOMA-IR	-0.0468177	0.014571	-3.21308	0.00133738	-0.085304	-0.00833146	0.00802425
LIPODYSTROPHIC INSULIN RESISTANCE	HDL cholesterol	-0.0252972	0.0023783	-10.6367	2.433e-26	-0.0315725	-0.0190219	1.4598e-25
LIPODYSTROPHIC INSULIN RESISTANCE	Triglycerides	0.0820478	0.00900397	9.1124	8.86521e-20	0.0582904	0.105805	5.31913e-19
LIPODYSTROPHIC INSULIN RESISTANCE	HbA1c	0.365901	0.0919299	3.98022	6.91214e-05	0.12334	0.608462	0.000414728
LIPODYSTROPHIC INSULIN RESISTANCE	BMI	-0.493383	0.0402009	-12.2729	1.6696e-34	-0.599453	-0.387312	1.00176e-33
LIPODYSTROPHIC INSULIN RESISTANCE	Alanine transaminase	0.0228047	0.00354847	6.42662	1.33667e-10	0.0134419	0.0321675	8.02003e-10
LIPODYSTROPHIC INSULIN RESISTANCE	Gamma-glutamyl Transferase	0.0227953	0.00525071	4.34138	1.42426e-05	0.00894093	0.0366497	8.54558e-05
LIPODYSTROPHIC INSULIN RESISTANCE	HOMA-IR	0.046834	0.0146752	3.19137	0.00144144	0.00807241	0.0855955	0.00864862
OBESITY	HDL cholesterol	-0.00390587	0.00232686	-1.6786	0.0932486	-0.0100454	0.00223371	0.559491
OBESITY	Triglycerides	-0.00582473	0.00882248	-0.660214	0.509124	-0.0291032	0.0174538	1
OBESITY	HbA1c	0.0610673	0.0898434	0.679707	0.496698	-0.175989	0.298124	1
OBESITY	BMI	0.463158	0.0393244	11.7779	6.42108e-32	0.3594	0.566916	3.85264e-31
OBESITY	Alanine transaminase	-0.00430994	0.00347293	-1.24101	0.214618	-0.0134734	0.00485353	1
OBESITY	Gamma-glutamyl Transferase	-0.00278792	0.0051317	-0.543274	0.586948	-0.0163283	0.0107524	1
OBESITY	HOMA-IR	0.0103245	0.0144555	0.714222	0.475186	-0.0278569	0.0485059	1
LIVER & LIPID METABOLISM	HDL cholesterol	0.00379265	0.00230337	1.64657	0.0996653	-0.00228494	0.00987024	0.597992
LIVER & LIPID METABOLISM	Triglycerides	-0.0791828	0.00871001	-9.09101	1.0785e-19	-0.102165	-0.0562011	6.47102e-19
LIVER & LIPID METABOLISM	HbA1c	0.0417686	0.0888375	0.470169	0.63824	-0.192633	0.276171	1
LIVER & LIPID METABOLISM	BMI	0.186671	0.0391534	4.76768	1.87631e-06	0.083364	0.289977	1.12579e-05
LIVER & LIPID METABOLISM	Alanine transaminase	0.0245424	0.00343336	7.14821	9.12043e-13	0.0154833	0.0336014	5.47226e-12
LIVER & LIPID METABOLISM	Gamma-glutamyl Transferase	0.00840697	0.00507323	1.65712	0.0975134	-0.00497912	0.0217931	0.58508
LIVER & LIPID METABOLISM	HOMA-IR	-0.00438143	0.0143663	-0.304979	0.760419	-0.0423272	0.0335643	1
HEPATIC GLUCOSE METABOLISM	HDL cholesterol	-0.000227676	0.00224815	-0.101273	0.919335	-0.00615956	0.00570421	1
HEPATIC GLUCOSE METABOLISM	Triglycerides	0.0149146	0.00854136	1.74617	0.0807985	-0.0076221	0.0374514	0.484791
HEPATIC GLUCOSE METABOLISM	HbA1c	0.0356382	0.0871259	0.409043	0.682513	-0.194248	0.265524	1
HEPATIC GLUCOSE METABOLISM	BMI	-0.0177763	0.0385588	-0.461018	0.644791	-0.119514	0.0839615	1
HEPATIC GLUCOSE METABOLISM	Alanine transaminase	0.00309354	0.00336373	0.919676	0.357754	-0.00578179	0.0119689	1
HEPATIC GLUCOSE METABOLISM	Gamma-glutamyl Transferase	0.0171553	0.00494969	3.46593	0.000529733	0.00409515	0.0302154	0.0031784
HEPATIC GLUCOSE METABOLISM	HOMA-IR	-0.0099476	0.014508	-0.685664	0.493017	-0.0482676	0.0283723	1

[truncated: 8 more sheets: 10.Metabolic assocs xtreme, 11.BMI MR results, 12.Steiger Z-test, 13.GenR PRS results, 14.Clinical outcomes, 15.Clin outcomes adj med, 16. Small clusters, 17. Kim clusters]
